# Supplementary material for: Dynamic Predictive Models With Visualized Machine Learning for Assessing Chondrosarcoma Overall Survival
Source: Front Oncol. 2022 Jul 21;12:880305. doi: 10.3389/fonc.2022.880305 (PMC9351692; doi:10.3389/fonc.2022.880305)
Supplement: Supplementary file 3 [file Table_1.xlsx]

## Sheet: rawdata
category	Race	Sex	Primary.Site	Grade	Laterality	T	N	M	surgery	Lymph.node.dissection	Radiation	Chemotherapy	Bone.metastases	Lung.metastasis	Survival.months	status	Age
0	0	0	2	3	0	3	0	0	0	0	0	1	0	0	4	1	57
0	0	1	1	1	2	0	0	0	1	0	0	0	0	0	31	1	68
0	0	1	1	4	2	1	0	0	0	0	0	0	0	0	5	1	76
0	1	1	1	1	0	0	0	0	1	0	0	0	0	0	31	0	53
0	0	0	1	1	1	0	0	0	1	0	0	0	0	0	68	0	66
0	2	0	0	1	1	0	0	0	1	0	0	0	0	0	44	0	55
0	0	0	0	4	2	0	0	0	0	0	0	0	0	0	6	1	87
0	0	0	1	0	0	0	0	0	1	0	0	0	0	0	57	0	46
0	0	0	0	1	0	0	0	0	1	0	0	0	0	0	15	0	54
0	0	0	0	1	1	0	0	0	1	0	0	0	0	0	27	0	47
0	1	1	0	1	0	0	0	0	1	0	0	0	0	0	39	0	53
0	0	0	1	2	0	0	0	0	1	0	0	0	0	0	82	0	51
0	0	1	1	0	2	0	0	0	1	0	1	0	0	0	64	0	53
0	0	0	0	1	1	1	0	0	1	0	0	0	0	0	80	0	52
0	0	1	2	4	1	1	0	1	0	0	0	1	0	1	7	1	52
0	0	0	1	0	0	0	0	0	1	0	0	0	0	0	64	0	68
0	0	0	1	4	0	0	0	0	0	0	0	0	0	0	77	0	58
0	0	1	1	0	0	1	0	0	1	1	0	0	0	0	74	0	20
0	0	0	1	1	2	1	0	1	1	0	0	0	0	1	70	0	62
0	0	0	1	1	0	1	0	0	1	0	0	0	0	0	69	0	62
0	0	1	1	1	2	0	0	0	1	0	0	0	0	0	67	0	23
0	0	1	1	1	1	0	0	0	1	0	0	0	0	0	64	0	56
0	0	1	0	4	0	3	0	0	1	0	0	0	0	0	78	0	60
0	0	0	2	4	0	0	0	0	1	0	0	0	0	0	67	0	51
0	0	0	0	2	1	1	0	0	1	0	0	0	0	0	12	1	87
0	0	1	0	1	1	0	2	0	1	0	0	0	0	0	63	0	62
0	0	0	1	0	0	0	0	0	1	0	0	0	0	0	60	0	29
0	0	0	1	2	0	0	0	0	1	0	0	0	0	0	33	0	48
0	0	0	0	0	0	1	0	0	1	0	0	0	0	0	58	0	58
0	0	1	1	1	0	0	0	0	1	0	1	0	0	0	18	0	38
0	1	1	0	1	1	0	0	0	1	0	0	0	0	0	6	1	55
0	0	1	0	0	1	0	0	0	1	0	0	0	0	0	71	0	36
0	1	1	0	0	1	3	0	0	1	0	0	0	0	0	53	0	44
0	0	0	0	0	1	0	0	0	1	0	0	0	0	0	53	0	51
0	0	0	0	1	1	0	0	0	1	0	0	0	0	0	51	0	66
0	0	0	1	4	2	1	0	0	1	1	0	0	0	0	50	0	64
0	2	1	2	1	0	0	0	0	1	0	1	0	0	0	21	0	44
0	0	0	1	1	2	1	0	0	1	1	1	0	0	0	47	0	60
0	0	1	1	0	2	0	0	0	1	0	0	0	0	0	46	0	52
0	0	0	1	1	2	1	0	0	1	0	0	0	0	0	46	0	57
0	0	0	0	1	1	3	0	1	0	0	0	0	1	0	7	1	91
0	0	0	0	3	1	1	0	0	1	0	0	0	0	0	43	0	85
0	0	0	0	0	0	1	0	0	1	0	0	0	0	0	33	1	56
0	2	0	0	1	0	3	0	0	1	0	0	0	0	0	44	0	71
0	0	0	1	1	1	1	0	1	1	0	0	1	0	1	30	1	42
0	0	1	1	0	1	0	0	0	1	0	0	0	0	0	24	0	56
0	0	1	0	1	1	1	0	0	1	0	0	0	0	0	38	0	69
0	0	0	0	1	0	1	0	0	1	0	0	0	0	0	38	0	71
0	0	0	1	1	0	1	0	0	1	0	0	0	0	0	37	0	25
0	0	0	1	0	2	3	0	0	0	0	0	0	0	0	1	1	83
0	0	0	1	1	1	0	0	0	1	0	0	0	0	0	34	0	43
0	2	1	0	0	0	0	0	0	1	0	0	0	0	0	34	0	19
0	0	1	1	4	2	3	0	0	0	0	0	0	0	0	33	0	67
0	0	1	1	0	2	0	0	0	1	0	0	0	0	0	30	0	63
0	0	0	2	4	1	1	0	0	0	0	0	0	0	0	33	0	81
0	0	0	0	0	1	0	0	0	1	0	0	0	0	0	33	0	34
0	0	1	1	1	0	0	0	0	1	0	0	0	0	0	31	0	29
0	0	1	1	0	0	0	0	0	1	0	0	0	0	0	29	0	67
0	0	0	0	4	1	0	0	0	1	0	1	0	0	0	28	0	78
0	2	1	1	0	1	0	0	0	1	0	0	0	0	0	27	0	44
0	2	0	1	3	2	0	0	0	1	0	0	0	0	0	23	0	73
0	0	1	0	1	1	0	0	0	1	0	0	0	0	0	24	0	66
0	2	1	1	0	0	0	0	0	1	0	0	0	0	0	4	0	52
0	0	1	0	1	1	0	2	0	1	0	0	0	0	0	20	0	69
0	0	1	0	0	0	0	0	0	1	0	0	0	0	0	19	0	48
0	2	0	1	4	2	1	0	0	0	0	0	1	0	0	20	0	33
0	0	1	0	0	1	0	0	0	1	0	0	0	0	0	19	0	80
0	0	0	0	1	0	1	0	0	1	0	0	0	0	0	17	0	70
0	0	0	2	4	0	1	0	0	1	0	0	0	0	0	12	0	41
0	0	0	1	1	2	0	0	0	1	0	1	0	0	0	15	0	33
0	0	0	0	1	0	1	0	0	1	0	0	0	0	0	13	0	45
0	0	0	0	0	0	0	0	0	1	0	0	0	0	0	11	0	69
0	0	1	0	1	0	1	0	0	1	0	0	0	0	0	8	0	48
0	0	1	1	1	2	0	0	0	1	0	1	0	0	0	4	0	76
0	0	1	1	0	2	0	0	0	1	0	0	0	0	0	35	0	60
0	0	1	1	3	2	0	0	0	1	1	0	0	0	0	0	0	50
0	0	0	1	4	1	0	0	0	0	0	0	0	0	0	16	0	62
0	0	1	1	0	2	0	0	0	1	1	1	0	0	0	66	0	61
0	0	0	0	1	0	0	0	0	1	0	0	0	0	0	66	0	72
0	0	1	1	1	1	0	0	0	1	0	0	0	0	0	52	0	82
0	0	0	2	4	2	0	0	0	0	0	0	0	0	0	2	0	52
0	0	0	1	1	0	0	0	0	1	0	0	0	0	0	81	0	73
0	1	0	1	4	1	0	0	0	0	0	0	0	0	0	20	0	25
0	1	0	0	1	0	0	0	0	1	0	0	0	0	0	52	1	45
0	0	0	0	1	0	1	0	0	1	0	0	0	0	0	18	0	71
0	0	0	0	1	1	0	0	0	1	0	0	0	0	0	9	1	80
0	2	0	0	0	1	1	0	0	1	0	0	0	0	0	74	0	26
0	0	0	1	1	0	0	0	0	1	0	0	0	0	0	30	1	53
0	0	0	1	4	0	0	0	0	1	0	0	0	0	0	58	0	46
0	0	0	1	1	0	0	0	0	1	0	0	0	0	0	28	1	67
0	0	0	0	2	1	1	0	0	1	0	0	0	0	0	6	1	81
0	0	1	2	4	0	0	0	0	1	0	0	0	0	0	50	0	76
0	0	0	0	2	1	1	0	0	1	0	0	0	0	0	17	1	56
0	1	0	0	0	0	0	0	0	1	0	0	0	0	0	54	0	78
0	0	0	0	0	1	0	0	0	1	0	0	0	0	0	12	0	50
0	0	1	1	2	2	1	0	0	1	0	0	0	0	0	55	0	73
0	0	0	1	0	1	0	0	0	1	0	1	0	0	0	49	0	48
0	0	0	0	1	0	0	0	0	1	0	0	0	0	0	57	0	51
0	0	0	0	0	0	1	0	0	1	0	0	0	0	0	51	0	43
0	0	0	0	0	1	3	0	0	1	0	0	0	0	0	52	0	38
0	0	0	0	1	1	1	0	0	1	0	0	0	0	0	50	0	58
0	0	0	0	4	0	0	0	0	1	0	0	0	0	0	53	0	41
0	0	1	0	4	1	0	0	0	1	0	0	0	0	0	47	0	48
0	0	1	1	0	2	0	0	0	0	0	0	0	0	0	20	0	28
0	0	0	1	2	1	2	0	1	1	0	0	0	0	1	42	0	47
0	1	1	0	4	0	0	0	0	1	0	0	0	0	0	44	0	66
0	0	1	1	0	2	0	0	0	1	0	0	0	0	0	38	0	46
0	0	1	1	1	1	0	0	0	1	0	0	0	0	0	37	0	71
0	0	1	0	0	0	0	0	0	0	0	0	0	0	0	32	0	61
0	0	1	1	2	0	1	0	1	0	0	0	0	0	1	31	0	66
0	0	1	1	0	0	0	0	0	1	0	1	0	0	0	33	0	22
0	0	1	1	4	2	0	0	0	1	0	1	0	0	0	31	0	62
0	0	0	0	0	1	0	0	0	1	0	0	0	0	0	29	0	41
0	0	0	1	1	2	1	0	0	1	1	0	0	0	0	33	0	76
0	0	0	0	3	1	3	0	1	0	0	0	0	1	1	2	1	79
0	0	0	1	0	2	0	0	0	1	0	0	0	0	0	22	0	55
0	1	1	0	0	1	1	0	0	1	0	0	0	0	0	20	0	53
0	0	0	1	4	1	3	0	1	0	0	0	0	0	1	0	1	45
0	0	1	0	0	0	0	0	0	1	0	0	0	0	0	20	0	26
0	0	0	1	1	2	0	0	0	1	0	0	0	0	0	12	0	66
0	0	0	1	1	2	0	0	0	1	0	0	0	0	0	14	0	30
0	0	1	1	1	1	1	0	0	1	0	0	0	0	0	13	0	59
0	0	0	1	2	2	1	0	1	1	0	0	0	0	0	7	0	53
0	0	1	1	4	1	3	0	0	0	0	0	0	0	0	0	0	57
0	0	0	1	4	2	0	0	0	1	0	0	0	0	0	0	0	31
0	0	0	1	2	1	1	0	1	0	0	0	1	0	1	1	0	67
0	2	1	1	4	1	0	0	0	1	1	1	0	0	0	0	0	63
0	1	0	1	4	0	1	0	0	0	0	0	0	0	0	1	1	93
0	0	1	1	0	0	2	0	0	1	0	0	0	0	0	20	1	83
0	0	0	1	1	1	0	0	0	0	0	0	0	0	0	2	1	73
0	0	1	0	1	0	0	0	0	0	0	0	0	0	0	0	0	82
0	0	1	0	0	1	0	0	0	1	0	0	0	0	0	82	0	45
0	0	1	1	4	2	0	0	0	1	0	1	0	0	0	19	0	80
0	1	1	1	4	2	3	0	0	1	0	0	0	0	0	66	0	71
0	0	1	0	1	0	0	0	0	0	0	0	0	0	0	80	0	49
0	0	1	1	0	0	0	0	0	1	0	0	0	0	0	13	0	38
0	1	0	1	1	2	0	0	0	1	0	0	0	0	0	47	1	36
0	0	0	1	1	2	0	0	0	1	0	0	0	0	0	80	0	53
0	0	0	1	0	2	0	0	0	1	0	0	0	0	0	73	0	59
0	0	1	1	2	1	1	0	0	0	0	0	0	0	0	41	1	83
0	0	1	0	2	1	0	0	0	1	0	0	0	0	0	56	1	85
0	0	0	0	0	0	0	0	0	1	0	0	0	0	0	79	0	67
0	0	1	0	0	0	3	0	0	1	0	0	0	0	0	75	0	58
0	0	1	0	1	0	1	0	0	1	0	0	0	0	0	35	1	51
0	0	1	1	4	2	0	0	0	1	0	0	0	0	0	71	0	75
0	1	0	1	4	1	0	0	0	0	0	0	0	0	0	2	1	38
0	0	1	2	0	0	1	0	0	1	0	0	0	0	0	55	0	24
0	0	1	0	0	0	0	0	0	1	0	0	0	0	0	69	0	61
0	1	1	0	1	1	1	0	0	1	0	0	0	0	0	67	0	56
0	0	0	1	1	1	0	0	0	1	0	0	0	0	0	39	0	70
0	0	0	0	1	0	0	0	0	1	0	0	0	0	0	66	0	55
0	0	1	1	1	2	0	0	0	0	0	0	0	0	0	34	1	82
0	0	1	1	0	2	0	0	0	1	0	1	0	0	0	66	0	45
0	0	0	1	0	2	1	0	0	0	0	0	0	0	0	65	0	71
0	2	0	1	0	0	0	0	0	1	0	0	0	0	0	50	0	79
0	0	1	0	0	0	0	0	0	1	0	0	0	0	0	51	0	50
0	1	0	1	4	2	0	0	1	0	0	0	0	0	0	0	1	18
0	0	0	0	1	0	1	0	0	1	0	0	0	0	0	49	0	62
0	0	0	1	1	0	0	0	0	1	1	0	0	0	0	49	0	34
0	0	0	1	1	2	1	0	1	0	0	0	1	0	1	1	1	59
0	0	0	1	2	0	1	0	0	1	0	1	0	0	0	46	0	60
0	2	0	2	0	0	0	0	0	1	1	0	0	0	0	58	0	34
0	1	0	1	1	1	1	0	0	1	0	0	0	0	0	43	0	19
0	1	0	0	1	0	1	0	0	1	0	0	0	0	0	43	0	19
0	0	0	0	0	0	0	0	0	1	0	0	0	0	0	34	0	50
0	0	0	1	0	1	0	0	0	1	0	0	0	0	0	36	0	52
0	0	0	1	1	2	0	0	0	1	0	0	0	0	0	40	0	51
0	1	0	1	1	2	1	1	0	0	0	0	0	0	0	2	0	41
0	0	1	1	2	0	1	0	0	1	1	0	0	0	0	20	0	72
0	0	0	0	3	0	1	0	1	0	0	0	1	0	1	18	1	52
0	1	1	0	0	1	0	0	0	1	0	0	0	0	0	13	0	40
0	0	1	0	2	0	1	0	0	1	0	0	0	0	0	14	0	69
0	0	0	0	2	0	0	0	0	0	0	0	0	0	0	12	0	89
0	0	0	0	0	1	0	0	0	1	0	0	0	0	0	9	0	46
0	1	1	1	1	0	1	2	0	1	0	0	0	0	0	9	0	24
0	0	1	1	0	1	0	0	0	1	0	0	0	0	0	9	0	43
0	0	0	1	1	2	0	0	0	1	0	0	0	0	0	8	0	63
0	0	1	1	1	2	2	0	0	1	0	0	0	0	0	6	0	53
0	0	1	0	1	1	0	0	0	1	0	0	0	0	0	6	1	83
0	0	0	1	1	1	1	0	0	1	0	0	0	0	0	7	0	73
0	0	1	0	1	1	1	0	0	1	0	0	0	0	0	2	0	26
0	0	0	0	1	1	0	2	0	1	0	0	0	0	0	5	0	90
0	0	0	1	4	1	0	0	0	0	0	0	0	0	0	7	0	65
0	0	1	0	0	1	0	0	0	1	0	0	0	0	0	1	0	52
0	1	0	2	2	0	1	2	0	1	0	0	0	0	0	3	0	62
0	1	1	2	1	2	1	2	0	1	0	0	0	0	0	2	0	23
0	0	0	0	1	0	1	0	0	1	0	0	0	0	0	11	0	56
0	1	0	1	3	2	3	2	0	0	0	0	1	0	0	29	0	71
0	2	1	1	0	2	1	0	0	1	0	1	0	0	0	22	1	41
0	2	0	0	1	1	2	0	0	1	0	0	0	0	0	64	0	35
0	2	1	1	0	1	0	0	0	1	0	0	0	0	0	62	0	42
0	2	0	0	2	0	1	0	0	0	0	0	0	0	0	19	1	53
0	2	1	1	0	2	0	0	0	1	0	0	0	0	0	47	0	81
0	2	0	0	0	0	0	0	0	1	0	0	0	0	0	38	0	27
0	0	0	1	0	1	0	0	0	1	0	0	0	0	0	34	0	67
0	2	1	1	4	1	1	0	1	0	0	0	1	0	0	17	1	52
0	2	0	0	4	1	1	0	0	0	0	0	0	0	0	27	0	49
0	0	1	1	0	1	0	0	0	1	0	0	0	0	0	26	0	49
0	0	0	0	1	0	1	0	0	1	0	0	0	0	0	22	0	67
0	0	1	0	1	0	0	0	0	0	0	0	0	0	0	11	0	67
0	2	0	1	4	0	3	2	0	1	0	0	0	0	0	2	0	14
0	0	0	1	1	0	0	0	0	1	0	0	0	0	0	43	1	79
0	0	1	0	0	0	0	0	0	1	0	0	0	0	0	51	0	27
0	0	0	2	4	1	1	0	0	0	0	0	0	0	0	11	1	93
0	0	0	1	2	0	1	0	0	1	0	0	0	0	0	2	1	79
0	0	0	0	1	1	0	0	0	1	0	0	0	0	0	57	0	65
0	0	0	1	4	2	0	0	0	1	0	0	0	0	0	11	1	66
0	0	0	1	1	0	0	0	0	1	0	0	0	0	0	76	0	38
0	0	0	0	1	0	0	0	0	1	0	0	0	0	0	72	0	27
0	0	0	1	1	0	3	0	0	1	0	0	1	0	0	74	0	13
0	0	1	1	0	1	1	0	0	1	1	0	1	0	0	30	1	46
0	0	0	0	1	1	0	0	0	1	0	0	0	0	0	83	0	55
0	0	0	1	4	0	0	0	0	1	0	0	0	0	0	72	0	67
0	0	1	0	1	1	0	0	0	1	0	0	0	0	0	74	0	54
0	0	0	0	1	0	0	0	0	1	0	0	0	0	0	25	1	59
0	0	1	0	1	0	0	0	0	1	0	0	0	0	0	62	0	17
0	0	0	1	2	0	0	0	0	1	1	0	0	0	0	65	0	58
0	0	1	1	0	2	0	0	0	1	0	0	0	0	0	71	0	61
0	0	0	1	1	0	0	0	0	1	0	0	0	0	0	63	0	63
0	0	0	0	0	0	0	0	0	1	0	0	0	0	0	65	0	32
0	0	0	0	1	0	0	0	0	1	0	0	0	0	0	26	0	68
0	0	1	1	1	2	3	0	0	1	1	1	0	0	0	26	1	67
0	0	0	0	1	1	0	0	0	1	0	0	0	0	0	65	0	36
0	0	0	0	2	1	1	0	0	1	0	0	0	0	0	65	0	45
0	0	0	0	1	1	0	0	0	1	1	0	0	0	0	65	0	66
0	0	0	0	0	1	3	0	0	1	0	0	0	0	0	47	0	63
0	0	1	0	0	0	0	0	0	1	0	0	0	0	0	66	0	62
0	0	1	0	0	1	0	0	0	1	0	0	0	0	0	60	0	51
0	0	0	0	0	1	3	0	0	1	0	0	0	0	0	48	0	67
0	0	1	1	0	2	0	0	0	1	0	1	0	0	0	49	0	35
0	0	0	1	1	2	1	0	0	1	0	0	0	0	0	51	0	51
0	0	0	0	1	0	0	0	0	1	0	0	0	0	0	56	0	55
0	0	1	0	0	0	0	0	0	1	0	0	0	0	0	57	0	41
0	0	0	0	2	1	1	0	1	1	0	0	1	0	1	47	1	48
0	0	1	1	1	1	1	0	0	1	0	0	0	0	0	54	0	87
0	0	0	0	1	1	0	0	0	1	0	0	0	0	0	42	0	56
0	0	0	1	0	0	1	0	0	1	0	0	0	0	0	41	0	31
0	0	1	0	1	1	3	0	0	1	0	0	0	0	0	39	0	84
0	0	1	1	1	2	0	0	0	1	0	1	0	0	0	39	0	71
0	0	1	1	4	2	0	2	0	1	0	1	0	0	0	34	0	53
0	0	1	1	0	2	0	0	0	1	0	0	0	0	0	45	0	66
0	0	0	1	1	2	3	0	1	0	0	0	1	1	1	18	1	74
0	0	0	0	1	1	3	0	0	1	0	0	0	0	0	34	0	53
0	0	1	1	1	2	0	0	0	1	0	1	0	0	0	34	0	25
0	0	1	1	1	0	0	0	0	1	0	0	0	0	0	10	0	56
0	0	1	0	0	0	0	0	0	1	0	0	0	0	0	38	0	57
0	0	0	1	1	1	1	0	0	1	0	0	0	0	0	27	0	38
0	0	0	0	0	1	1	0	0	0	0	0	0	0	0	0	0	8
0	0	1	0	2	0	0	0	0	1	0	0	0	0	0	21	0	15
0	0	1	0	3	0	1	0	0	1	0	1	1	0	0	19	0	42
0	0	0	2	2	2	1	0	0	1	0	0	0	0	0	13	0	31
0	0	0	1	2	0	1	0	0	1	0	0	0	0	0	21	0	29
0	0	0	0	2	0	1	0	0	1	0	0	0	0	0	11	0	83
0	0	0	0	1	0	1	0	0	1	0	0	0	0	0	9	0	62
0	0	0	0	3	0	2	0	0	1	0	0	0	0	0	3	0	53
0	0	1	0	0	1	1	0	0	1	0	0	0	0	0	7	0	26
0	0	1	0	1	1	0	0	0	1	0	0	0	0	0	4	0	32
0	0	1	1	0	1	0	0	0	1	1	0	0	0	0	10	0	74
0	0	0	1	2	0	1	0	0	0	0	0	0	0	0	7	0	58
0	0	0	1	2	1	0	0	0	1	0	0	0	0	0	4	0	43
0	0	1	0	1	1	1	0	0	1	0	0	0	0	0	3	0	63
0	0	1	1	1	1	3	0	0	1	0	0	0	0	0	27	0	69
0	0	0	1	0	0	1	0	0	1	0	0	0	0	0	81	0	72
0	0	1	1	0	0	0	0	0	1	0	0	0	0	0	6	0	58
0	0	0	0	2	1	1	0	0	1	0	0	0	0	0	14	1	56
0	0	0	1	0	2	0	0	0	1	0	0	0	0	0	77	0	32
0	0	1	0	0	1	3	0	0	1	0	0	0	0	0	82	0	60
0	0	1	1	0	2	0	0	0	1	0	0	0	0	0	19	0	69
0	0	1	0	1	1	3	0	0	1	0	0	0	0	0	35	1	50
0	0	1	1	4	2	3	2	0	0	0	0	0	0	0	60	1	88
0	0	0	1	4	2	3	0	0	1	0	0	1	0	0	82	0	67
0	0	0	1	4	0	3	0	0	1	0	0	0	0	0	69	0	60
0	0	1	1	0	0	3	0	0	0	1	0	0	0	0	60	0	60
0	0	0	0	4	1	3	0	0	1	0	0	0	0	0	56	0	23
0	0	1	1	4	2	0	0	0	0	0	0	0	0	0	51	0	33
0	0	0	1	1	1	0	0	0	1	0	0	0	0	0	41	0	93
0	0	0	0	0	1	0	0	0	1	0	0	0	0	0	45	0	42
0	0	0	0	1	0	1	0	0	1	0	0	1	0	0	37	0	25
0	0	0	1	1	1	1	0	0	1	0	0	0	0	0	42	0	64
0	0	0	0	4	1	3	0	0	1	0	0	0	0	0	45	0	40
0	0	1	0	0	0	3	0	0	1	0	0	0	0	0	29	1	63
0	0	0	0	4	0	1	0	0	1	0	0	0	0	0	49	0	41
0	0	0	0	1	1	0	0	0	1	0	0	0	0	0	31	0	38
0	0	1	0	0	0	0	0	0	1	0	0	0	0	0	7	0	52
0	0	0	0	0	1	0	0	0	1	0	0	0	0	0	22	0	48
0	0	0	0	4	1	1	0	0	0	0	0	0	0	0	13	1	85
0	0	1	0	0	0	0	0	0	1	0	0	0	0	0	1	0	55
0	2	0	1	4	2	3	0	0	0	0	0	0	0	0	14	1	78
0	0	0	1	4	2	3	0	0	1	1	0	0	0	0	30	0	61
0	0	0	1	2	0	0	0	0	1	0	0	0	0	0	22	0	68
0	0	1	0	0	0	1	0	0	1	0	0	0	0	0	7	0	57
0	0	1	1	4	2	0	0	1	1	0	1	0	0	1	6	1	64
0	0	1	0	3	0	1	0	0	1	0	1	1	0	0	0	0	66
0	0	1	0	0	1	0	2	0	1	0	0	0	0	0	0	0	66
0	0	1	1	0	2	3	2	0	0	0	0	0	0	0	1	0	36
0	0	1	0	0	1	0	0	0	1	0	0	0	0	0	6	0	51
0	0	0	0	4	0	3	0	0	1	0	0	0	0	0	30	1	82
0	0	1	0	0	0	3	0	0	1	0	0	0	0	0	15	0	36
0	0	0	1	2	0	1	0	0	1	0	0	0	0	0	9	0	36
0	0	1	0	0	1	1	0	0	1	0	0	0	0	0	16	0	44
0	0	0	2	1	2	0	0	1	1	1	0	0	0	1	8	0	59
0	0	1	1	1	2	3	0	0	1	0	0	0	0	0	24	1	69
0	2	1	0	1	0	0	0	0	1	0	0	0	0	0	40	0	77
0	0	1	1	2	0	0	0	0	1	0	0	0	0	0	5	0	70
0	0	0	1	1	1	0	0	0	1	0	0	0	0	0	42	0	60
0	0	0	1	4	2	3	0	0	1	0	0	0	0	0	1	1	81
0	0	1	0	2	1	1	0	0	1	0	0	0	0	0	45	0	84
0	0	1	1	4	1	0	0	0	0	0	0	0	0	0	7	0	87
0	0	1	0	0	1	3	0	0	1	0	0	0	0	0	81	0	50
0	0	1	1	0	2	3	0	0	1	0	0	0	0	0	32	0	67
0	0	1	0	2	1	1	0	0	1	0	0	0	0	0	58	0	52
0	0	1	0	1	0	3	0	0	1	0	0	0	0	0	35	0	65
0	0	0	0	1	0	3	0	0	1	0	0	0	0	0	13	0	66
0	0	1	0	1	0	3	0	0	1	0	0	0	0	0	53	0	72
0	0	1	1	1	0	0	0	0	1	0	0	0	0	0	56	0	46
0	0	0	1	1	2	1	0	0	1	0	0	0	0	0	64	0	80
0	0	1	1	1	0	0	0	0	1	0	0	0	0	0	75	0	50
0	2	1	0	1	1	0	0	0	1	0	0	0	0	0	48	0	31
0	0	0	0	1	1	3	0	0	1	0	0	0	0	0	81	0	31
0	0	0	0	2	0	0	0	0	1	0	0	0	0	0	78	0	67
0	0	1	1	2	2	0	0	0	1	0	0	0	0	0	9	1	63
0	0	0	0	1	1	0	0	0	1	0	0	0	0	0	44	0	56
0	0	0	0	1	0	0	0	0	1	0	0	0	0	0	7	0	13
0	0	0	0	1	0	3	0	0	1	0	0	0	0	0	80	0	82
0	0	1	0	1	1	0	0	0	1	0	0	0	0	0	80	0	63
0	0	1	0	1	0	0	0	0	1	0	0	0	0	0	74	0	57
0	0	0	0	1	0	1	0	0	1	1	0	0	0	0	13	1	62
0	0	0	0	1	0	3	0	0	1	0	0	0	0	0	68	0	25
0	0	0	2	0	2	1	0	0	1	0	0	0	0	0	67	0	36
0	1	1	0	1	0	3	0	0	1	0	0	0	0	0	77	0	54
0	0	1	1	1	1	1	0	0	1	0	0	0	0	0	65	0	40
0	2	0	0	1	1	1	0	0	0	0	0	0	0	0	2	1	79
0	0	1	1	1	0	0	0	0	1	0	0	0	0	0	65	0	64
0	0	0	0	0	0	3	0	0	1	0	0	0	0	0	61	0	63
0	0	1	0	0	1	0	0	0	1	0	0	0	0	0	60	0	25
0	0	0	0	2	0	1	0	0	1	0	0	0	0	0	59	0	53
0	0	1	0	1	0	1	0	0	1	0	0	0	0	0	58	0	57
0	0	0	0	2	0	1	0	1	1	0	0	0	0	1	11	0	67
0	0	0	0	1	1	0	0	0	1	0	0	0	0	0	57	0	26
0	0	1	0	1	0	0	0	0	1	0	0	0	0	0	57	0	47
0	0	0	0	1	1	1	0	0	1	0	0	0	0	0	56	0	58
0	0	0	0	2	0	0	0	0	1	0	0	0	0	0	57	0	43
0	0	0	1	0	0	1	0	0	1	0	0	0	0	0	56	0	81
0	0	1	0	1	0	0	0	0	1	0	0	0	0	0	54	0	55
0	0	0	1	2	0	3	0	0	0	0	0	0	0	0	24	0	55
0	0	0	0	1	1	1	0	0	1	0	0	0	0	0	29	1	64
0	1	0	1	1	2	1	0	0	1	0	0	0	0	0	50	0	67
0	0	1	1	1	1	0	0	0	1	0	0	0	0	0	54	0	45
0	0	0	0	0	1	1	0	0	1	0	0	0	0	0	46	0	31
0	0	0	0	2	0	0	0	0	1	0	0	0	0	0	45	0	59
0	0	0	0	2	1	1	0	0	1	0	1	0	0	0	42	0	46
0	0	0	1	1	1	1	0	1	1	0	0	0	0	1	2	1	56
0	0	1	1	1	2	0	0	0	1	1	0	0	0	0	7	1	81
0	0	1	1	0	0	3	0	0	1	0	0	0	0	0	36	0	23
0	0	0	1	2	2	1	0	0	0	0	0	0	0	0	3	1	70
0	0	1	0	1	1	3	0	0	1	0	0	0	0	0	36	0	46
0	0	0	0	1	0	0	0	0	1	0	0	0	0	0	36	0	34
0	0	0	1	2	2	1	0	0	1	0	0	0	0	0	31	0	48
0	0	0	0	4	1	0	0	0	1	0	0	0	0	0	30	0	20
0	0	1	1	2	1	0	0	0	1	0	0	0	0	0	30	0	55
0	0	1	0	2	1	1	0	0	1	0	0	0	0	0	1	1	48
0	0	0	0	2	1	1	2	1	1	0	1	0	0	1	4	1	70
0	0	0	0	1	1	0	0	0	1	0	0	0	0	0	26	0	36
0	0	0	0	1	1	1	0	0	1	0	0	0	0	0	25	0	57
0	0	0	0	1	1	1	0	0	1	0	0	0	0	0	24	0	37
0	0	0	1	1	0	0	0	0	1	0	0	0	0	0	22	0	46
0	0	0	1	1	2	3	0	0	1	1	1	0	0	0	19	0	54
0	0	1	1	2	2	0	0	0	1	0	0	0	0	0	20	0	42
0	0	1	0	0	0	0	0	0	1	0	0	0	0	0	18	0	37
0	1	0	0	1	1	1	0	0	1	0	0	0	0	0	17	0	28
0	0	0	0	1	1	1	2	0	1	0	0	0	0	0	9	0	44
0	0	0	0	0	0	1	0	0	1	0	0	0	0	0	9	0	56
0	0	1	1	2	2	0	0	0	1	0	1	0	0	0	7	0	67
0	0	0	1	2	2	0	0	0	1	1	1	0	0	0	7	0	64
0	0	0	1	2	1	1	0	0	1	0	0	0	0	0	7	0	64
0	0	1	1	2	2	0	0	0	1	0	0	0	0	0	2	0	60
0	0	0	0	2	0	0	0	0	1	0	0	0	0	0	0	0	32
0	0	0	1	1	2	0	0	0	1	1	0	0	0	0	0	0	73
0	0	0	1	1	1	3	0	0	1	1	0	0	0	0	45	1	31
0	0	0	1	4	1	0	0	1	1	0	0	0	0	1	28	1	32
0	0	0	1	4	2	3	1	1	1	1	0	0	0	0	0	1	61
0	0	0	0	3	1	0	0	0	1	0	0	0	0	0	28	1	65
0	0	0	1	0	2	0	0	0	1	0	0	0	0	0	48	0	32
0	0	1	1	1	2	0	0	0	1	0	0	0	0	0	83	0	85
0	0	1	0	0	0	3	0	0	1	0	0	0	0	0	27	0	39
0	0	1	0	0	0	0	0	0	1	0	0	0	0	0	81	0	32
0	0	0	0	1	0	3	0	0	1	0	0	0	0	0	79	0	33
0	0	0	0	0	0	0	0	0	1	0	0	0	0	0	77	0	22
0	0	0	0	4	1	1	0	0	1	0	0	0	0	0	74	0	39
0	0	0	1	4	1	1	0	0	1	0	0	0	0	0	73	0	37
0	0	1	0	0	1	3	0	0	1	0	0	0	0	0	71	0	72
0	0	0	0	0	0	0	0	0	1	0	0	0	0	0	22	1	61
0	0	1	0	1	1	0	0	0	1	0	0	0	0	0	68	0	57
0	0	0	1	4	2	0	0	0	1	0	1	0	0	0	31	1	54
0	0	1	1	2	0	1	0	0	1	0	0	0	0	0	45	0	31
0	0	0	0	1	0	0	0	0	1	0	0	0	0	0	52	0	56
0	0	0	1	3	1	1	0	0	1	0	0	0	0	0	21	1	40
0	0	0	1	1	2	1	0	0	1	0	0	0	0	0	57	0	63
0	0	0	0	1	1	0	0	0	1	0	0	0	0	0	55	0	39
0	0	0	1	1	1	1	0	1	0	0	0	0	0	1	13	1	68
0	0	0	1	1	2	0	0	0	1	0	0	0	0	0	41	0	50
0	0	0	1	0	1	1	0	0	1	0	0	0	0	0	44	0	82
0	0	1	1	1	0	0	0	0	1	0	0	0	0	0	42	0	54
0	0	0	1	1	2	3	0	0	1	0	0	0	0	0	41	0	52
0	0	0	1	2	2	0	0	0	1	0	1	0	0	0	4	0	48
0	0	0	1	4	2	3	0	0	0	0	0	0	0	0	38	0	70
0	0	0	1	2	2	0	0	0	1	0	0	0	0	0	24	1	77
0	0	0	1	1	1	0	0	0	1	0	0	0	0	0	32	1	85
0	0	1	1	1	0	1	0	0	1	0	0	0	0	0	35	0	44
0	0	0	1	1	1	1	0	0	1	0	0	0	0	0	30	0	54
0	0	0	0	0	0	0	0	0	1	0	0	0	0	0	24	0	41
0	0	0	0	4	1	0	0	0	1	0	0	0	0	0	26	0	42
0	0	0	0	1	0	1	0	0	1	0	0	0	0	0	24	0	62
0	0	0	1	2	2	0	0	0	1	0	0	0	0	0	8	0	63
0	0	0	1	2	2	1	1	1	1	0	1	0	1	1	13	1	28
0	0	1	0	0	0	0	0	0	1	0	0	0	0	0	16	0	57
0	0	1	2	0	2	1	0	0	1	0	0	0	0	0	15	0	57
0	0	1	0	1	1	0	0	0	1	0	0	0	0	0	12	0	67
0	0	0	0	0	0	0	0	0	1	0	0	0	0	0	27	0	51
0	0	0	1	0	0	0	0	0	1	0	0	0	0	0	18	0	45
0	0	1	1	2	1	0	0	0	1	0	1	0	0	0	6	0	25
0	0	1	1	1	0	1	0	0	1	0	0	0	0	0	6	0	47
0	0	1	0	1	0	0	0	0	1	0	0	0	0	0	5	0	52
0	0	1	1	0	0	3	0	0	1	0	0	0	0	0	0	0	40
0	0	1	1	1	0	0	0	0	1	1	0	0	0	0	4	0	63
0	0	1	0	0	0	0	0	0	1	0	0	0	0	0	80	0	33
0	1	1	0	1	0	1	0	0	1	0	0	0	0	0	12	0	65
0	0	0	1	1	0	1	0	0	0	0	0	0	0	0	18	0	92
0	0	0	0	2	1	1	0	1	1	0	0	1	0	1	8	1	82
0	1	1	1	1	1	0	0	0	1	0	0	0	0	0	82	0	66
0	0	1	1	1	2	0	0	1	1	0	0	0	0	1	82	0	55
0	1	0	1	2	0	1	1	1	0	0	0	1	0	1	7	1	55
0	1	1	1	0	2	0	0	0	1	0	0	0	0	0	81	0	65
0	0	1	1	4	2	3	0	0	0	0	0	0	0	0	83	0	62
0	0	1	2	3	1	0	0	0	1	0	0	0	0	0	70	0	54
0	0	0	0	0	0	1	0	0	1	0	0	0	0	0	67	0	22
0	0	1	1	1	2	0	0	0	1	0	1	0	0	0	66	0	21
0	0	0	1	1	1	1	0	0	1	0	1	0	0	0	65	0	59
0	0	1	1	1	2	1	0	0	1	0	0	1	0	0	51	1	62
0	1	0	0	0	0	0	0	0	1	0	0	0	0	0	71	1	21
0	0	1	1	2	0	1	0	1	0	0	0	1	1	0	7	1	60
0	1	0	2	1	1	0	0	0	1	0	0	0	0	0	32	0	52
0	0	0	0	1	1	1	0	1	1	0	0	0	0	1	6	1	67
0	0	0	1	1	0	1	0	0	1	0	0	0	0	0	50	0	48
0	0	0	1	0	1	0	0	0	1	1	0	0	0	0	50	0	55
0	0	0	1	1	1	0	0	0	1	0	0	0	0	0	48	0	57
0	0	0	1	4	2	3	0	0	1	0	0	0	0	0	68	0	27
0	1	0	1	1	0	1	0	0	0	0	0	0	0	0	3	1	44
0	0	0	1	1	1	0	0	0	1	0	1	0	0	0	41	1	32
0	0	1	1	1	1	0	0	0	1	0	0	0	0	0	46	0	60
0	1	1	1	2	0	0	0	0	1	1	0	0	0	0	42	0	62
0	1	1	1	4	1	0	0	0	1	0	1	0	0	0	40	0	43
0	0	1	0	1	1	0	0	0	1	0	0	0	0	0	37	0	64
0	1	1	1	1	1	0	0	0	1	0	0	0	0	0	35	0	40
0	0	0	1	2	1	1	0	0	1	0	0	0	0	0	35	0	75
0	0	0	1	2	1	1	0	0	1	0	0	0	0	0	12	1	59
0	0	1	0	1	1	0	0	0	1	0	0	0	0	0	38	0	46
0	1	0	1	1	0	0	0	0	0	0	0	0	0	0	10	1	79
0	0	1	0	1	1	0	0	0	1	0	0	0	0	0	24	0	54
0	0	1	1	1	0	0	0	0	1	0	0	0	0	0	9	0	31
0	0	0	0	0	1	1	0	0	1	0	0	0	0	0	27	0	35
0	0	0	1	1	1	0	0	0	1	0	0	0	0	0	15	0	44
0	0	0	1	1	1	1	0	0	1	0	0	0	0	0	42	0	37
0	0	0	0	3	0	0	0	0	1	0	0	0	0	0	12	0	21
0	2	0	1	1	0	0	0	0	1	0	0	0	0	0	19	0	61
0	0	1	0	0	1	0	0	0	0	0	0	0	0	0	14	0	48
0	1	1	0	0	1	0	0	0	1	0	0	0	0	0	22	0	68
0	1	1	1	0	1	1	0	0	1	0	0	0	0	0	0	0	25
0	2	1	1	1	1	1	0	0	0	0	0	0	0	0	31	0	26
0	2	0	0	2	0	0	0	0	1	0	0	0	0	0	31	0	47
0	2	1	0	1	0	0	0	0	1	0	0	0	0	0	9	0	54
0	0	1	1	1	2	0	0	0	1	0	0	0	0	0	50	0	61
0	0	1	0	1	0	1	0	0	1	0	0	0	0	0	48	0	72
0	0	0	1	2	1	1	0	0	1	0	0	0	0	0	6	1	65
0	2	0	1	3	0	3	0	1	0	0	0	0	1	1	7	1	76
0	2	0	1	0	0	0	0	0	1	0	0	0	0	0	68	0	41
0	0	1	1	1	2	1	0	0	1	0	0	0	0	0	65	0	45
0	0	0	1	0	2	0	0	0	1	0	0	0	0	0	77	0	57
0	0	1	0	1	1	1	0	0	1	0	0	0	0	0	59	0	73
0	0	0	1	0	2	0	0	0	1	0	0	0	0	0	74	1	81
0	0	0	1	0	0	1	0	0	1	0	1	0	0	0	80	0	46
0	0	1	1	0	0	0	0	0	0	0	0	1	0	0	79	0	27
0	0	0	0	1	0	3	0	0	1	0	0	0	0	0	77	1	65
0	0	1	1	0	2	0	0	0	1	0	0	0	0	0	63	0	62
0	0	0	1	1	0	1	0	0	1	0	0	0	0	0	64	0	56
0	0	1	1	0	1	0	0	0	1	0	0	0	0	0	62	0	54
0	0	0	1	0	2	2	0	0	1	0	0	0	0	0	59	0	36
0	0	0	1	0	2	0	0	0	1	0	0	0	0	0	57	0	64
0	0	1	1	0	2	0	0	0	1	0	1	0	0	0	54	0	52
0	0	1	1	0	2	0	0	0	1	0	0	0	0	0	55	0	69
0	0	1	1	1	2	0	0	0	1	0	0	0	0	0	51	0	69
0	2	0	0	0	1	0	0	0	1	0	0	0	0	0	49	0	71
0	0	0	0	1	1	0	0	0	1	0	0	0	0	0	50	0	57
0	0	1	1	4	2	0	0	0	0	0	0	0	0	0	20	1	90
0	0	0	2	1	1	1	0	0	1	0	0	0	0	0	42	0	65
0	0	1	1	0	2	0	0	0	1	0	1	0	0	0	42	0	33
0	0	1	1	1	2	0	0	0	1	0	0	0	0	0	38	0	47
0	0	0	1	4	2	3	0	0	0	0	0	0	0	0	0	1	91
0	0	0	1	1	2	0	0	0	1	0	1	0	0	0	36	0	45
0	0	1	0	1	1	3	0	0	1	0	0	0	0	0	32	0	80
0	0	1	1	1	2	0	0	0	1	0	1	0	0	0	27	1	41
0	0	0	0	0	0	0	0	0	1	0	0	0	0	0	26	0	46
0	0	1	1	1	0	0	0	0	1	0	0	0	0	0	27	0	66
0	0	1	1	1	0	0	0	0	1	0	1	0	0	0	23	0	64
0	0	0	1	0	2	0	0	0	0	0	0	0	0	0	21	0	49
0	0	1	1	1	2	0	0	0	1	0	0	0	0	0	20	0	51
0	0	0	1	0	0	0	0	0	1	0	0	0	0	0	17	0	40
0	2	1	0	0	1	0	0	0	1	0	0	0	0	0	17	0	84
0	2	0	1	0	2	3	0	0	1	0	0	0	0	0	0	1	31
0	2	0	0	1	0	0	0	0	1	0	0	0	0	0	16	0	48
0	2	1	1	1	2	1	0	0	1	0	0	0	0	0	10	0	33
0	0	1	2	4	1	0	0	0	1	0	0	0	0	0	4	0	60
0	0	0	0	4	0	0	0	0	1	0	0	0	0	0	0	0	65
0	0	1	0	0	0	0	0	0	1	0	0	0	0	0	0	0	43
0	0	0	2	3	1	1	0	0	1	0	1	0	0	0	58	0	70
0	0	1	1	1	2	0	0	0	0	0	0	0	0	0	54	0	59
0	2	0	1	0	2	1	0	0	1	0	0	0	0	0	44	1	56
0	0	0	1	0	1	0	0	0	1	0	0	0	0	0	10	0	54
0	0	0	2	1	2	1	0	0	1	0	0	0	0	0	4	0	68
0	1	0	0	0	0	0	0	0	1	0	0	0	0	0	45	1	70
0	0	1	0	1	0	3	0	0	1	0	0	0	0	0	10	0	49
0	0	1	0	1	0	1	0	0	0	0	0	1	0	0	20	1	67
0	0	1	1	1	1	0	0	0	1	0	0	0	0	0	36	1	69
0	0	0	0	0	0	0	0	0	1	0	0	0	0	0	12	0	71
0	0	0	2	4	1	0	0	0	1	0	0	0	0	0	71	1	51
0	0	0	0	0	1	0	0	0	1	0	0	0	0	0	43	0	81
0	1	1	1	1	1	1	0	0	1	0	0	0	0	0	17	1	50
0	0	0	1	1	0	0	0	0	1	0	0	0	0	0	22	0	74
0	0	0	1	1	0	0	0	0	1	0	0	0	0	0	12	1	75
0	0	0	1	0	0	0	0	0	1	0	0	0	0	0	58	0	74
0	0	0	0	1	0	3	0	0	1	0	0	0	0	0	78	0	71
0	0	0	0	1	1	3	0	0	1	0	0	0	0	0	6	1	71
0	0	1	0	0	0	0	0	0	1	0	0	0	0	0	39	0	32
0	0	0	1	0	2	1	0	0	1	0	0	0	0	0	79	0	33
0	2	1	1	0	2	3	0	0	0	0	0	0	0	0	71	0	43
0	0	1	0	1	0	0	0	0	1	0	0	0	0	0	70	0	48
0	0	0	0	0	0	0	0	0	0	0	0	0	0	0	67	0	42
0	2	1	1	1	0	0	0	0	1	0	0	0	0	0	9	0	40
0	2	0	0	1	1	0	0	0	1	0	0	0	0	0	71	0	61
0	0	0	1	0	1	3	0	0	0	0	0	1	0	0	16	1	50
0	2	0	1	1	2	3	0	0	1	0	0	0	0	0	29	0	48
0	0	1	0	1	0	3	0	0	1	0	0	0	0	0	74	0	68
0	0	0	1	1	2	0	0	0	1	0	0	0	0	0	57	0	53
0	1	1	0	1	1	0	0	0	1	0	0	0	0	0	68	0	21
0	0	1	0	3	1	1	0	1	1	0	0	0	0	1	5	1	88
0	0	1	1	0	1	0	0	0	1	0	0	0	0	0	43	0	53
0	0	1	0	0	0	0	0	0	1	0	0	0	0	0	65	0	46
0	1	1	1	0	1	3	0	0	1	0	0	0	0	0	64	0	35
0	0	1	0	1	0	3	2	0	1	0	0	0	0	0	43	0	28
0	0	1	2	3	0	1	2	0	1	0	1	0	0	0	40	1	55
0	0	1	0	1	0	3	0	0	1	0	0	0	0	0	59	0	86
0	0	0	1	1	2	1	0	0	1	0	0	0	0	0	39	0	52
0	0	0	1	1	1	0	0	0	1	0	1	0	0	0	68	0	67
0	0	0	1	0	1	1	0	0	1	0	0	0	0	0	60	0	80
0	0	0	1	4	2	3	2	1	0	0	0	0	0	0	3	1	86
0	0	0	1	0	2	1	0	0	1	0	0	0	0	0	67	0	65
0	0	1	1	0	1	0	0	0	1	0	0	0	0	0	60	0	20
0	0	0	1	1	1	0	0	1	0	0	0	1	0	1	7	1	64
0	0	1	1	2	0	0	0	0	1	0	1	0	0	0	57	0	44
0	0	1	1	0	2	0	0	0	1	0	0	0	0	0	55	0	68
0	1	0	1	0	1	1	0	0	1	0	0	0	0	0	31	0	40
0	0	0	1	4	0	0	0	0	1	0	0	0	0	0	28	0	31
0	0	1	1	1	1	0	0	0	1	0	0	0	0	0	51	0	40
0	0	0	2	1	0	1	0	0	1	0	0	0	0	0	30	0	30
0	0	1	1	2	2	1	0	0	1	0	0	0	0	0	27	0	41
0	0	0	1	1	1	1	0	0	1	0	0	0	0	0	28	1	70
0	1	1	0	0	1	3	0	0	1	0	0	0	0	0	49	0	26
0	0	0	1	4	1	1	0	1	0	0	0	0	0	1	5	1	66
0	2	0	1	1	1	1	0	0	1	0	0	0	0	0	9	0	42
0	0	1	1	3	0	0	0	0	1	0	1	0	0	0	34	0	13
0	0	0	1	1	0	0	0	0	1	0	0	0	0	0	45	0	36
0	0	1	1	0	0	0	0	0	1	0	0	0	0	0	52	0	30
0	0	1	1	0	1	1	0	0	1	0	0	0	0	0	39	0	36
0	0	1	1	1	0	0	0	0	1	0	0	0	0	0	33	0	51
0	0	0	0	0	1	3	0	0	0	0	0	0	0	0	50	0	51
0	0	1	0	0	1	0	0	0	1	0	0	0	0	0	29	0	63
0	0	0	1	2	2	0	0	0	1	0	1	0	0	0	22	1	59
0	0	1	1	0	2	0	0	0	1	0	1	0	0	0	29	0	65
0	0	0	0	1	1	0	0	0	1	0	0	0	0	0	7	1	46
0	0	0	1	0	0	0	0	0	1	0	0	0	0	0	30	0	12
0	0	0	2	0	1	0	0	0	1	0	0	0	0	0	30	0	71
0	2	0	1	1	2	3	2	1	1	0	0	0	1	1	3	1	78
0	0	0	1	1	0	0	0	0	1	0	0	0	0	0	28	0	78
0	0	1	0	4	0	3	2	0	1	0	0	0	0	0	40	0	47
0	0	0	0	3	0	1	0	0	1	0	0	1	0	0	22	1	70
0	0	0	1	0	2	0	0	0	1	0	0	0	0	0	7	0	54
0	0	1	1	0	2	0	0	0	0	0	0	0	0	0	11	1	85
0	0	1	0	1	1	0	0	0	1	0	0	0	0	0	23	0	82
0	0	0	0	0	1	0	0	0	1	0	0	0	0	0	5	0	13
0	0	1	1	0	2	0	0	0	1	0	0	0	0	0	27	0	36
0	0	0	1	0	1	1	0	0	1	0	0	0	0	0	23	0	47
0	0	1	1	1	0	3	2	0	1	0	0	0	0	0	45	0	46
0	0	0	0	1	1	1	0	0	1	0	0	0	0	0	20	0	20
0	0	0	0	1	1	0	0	0	1	0	0	0	0	0	26	0	35
0	0	1	1	1	1	3	0	0	1	0	0	0	0	0	32	0	35
0	0	1	1	1	2	1	0	0	1	0	0	0	0	0	15	0	72
0	0	0	1	0	0	0	0	0	1	0	0	0	0	0	15	0	55
0	0	0	1	0	0	1	0	0	1	0	0	0	0	0	13	0	66
0	0	1	0	0	0	0	0	0	1	0	0	0	0	0	14	0	28
0	0	0	0	0	0	0	0	0	0	0	0	0	0	0	11	0	75
0	0	1	1	0	1	0	0	0	1	0	0	0	0	0	12	0	57
0	0	1	1	1	1	0	0	0	1	0	1	0	0	0	13	0	53
0	0	1	1	1	1	1	0	0	1	0	0	0	0	0	7	0	58
0	2	0	0	0	1	0	0	0	1	0	0	0	0	0	5	0	36
0	0	0	1	0	2	0	2	0	1	0	1	0	0	0	5	0	16
0	0	1	0	1	1	1	0	0	1	0	0	0	0	0	8	0	61
0	0	1	1	1	2	0	0	0	1	0	0	0	0	0	9	0	71
0	0	1	1	0	1	0	0	0	1	0	0	0	0	0	8	0	36
0	0	0	2	0	0	3	2	0	0	0	0	0	0	0	5	0	62
0	0	0	1	1	2	0	0	0	1	0	0	0	0	0	6	0	50
0	0	1	0	0	1	0	0	0	1	0	0	0	0	0	4	0	42
0	2	0	1	1	2	3	0	0	1	0	1	1	0	0	4	0	55
0	0	1	0	0	0	0	0	0	1	0	0	0	0	0	3	0	13
0	0	1	0	0	0	0	0	0	1	0	0	0	0	0	2	0	67
0	0	0	1	1	1	0	2	0	1	0	0	0	0	0	32	1	74
0	0	0	1	3	0	1	2	0	1	0	0	0	0	0	11	1	76
0	0	1	0	1	0	1	0	0	1	0	0	0	0	0	23	0	76
0	0	0	1	1	2	0	0	0	1	0	0	0	0	0	19	0	80
0	0	0	0	0	0	3	0	0	0	0	0	0	0	0	81	0	75
0	0	1	0	0	0	0	0	0	1	0	0	0	0	0	46	0	61
0	0	0	0	2	0	0	0	0	1	0	0	0	0	0	69	1	81
0	0	1	0	1	0	0	0	0	1	0	0	0	0	0	33	0	62
0	0	1	1	1	0	0	0	0	1	0	0	0	0	0	45	0	60
0	0	0	2	1	1	2	0	0	1	1	0	0	0	0	28	1	74
0	2	1	1	1	1	1	0	0	0	0	0	0	0	0	2	1	81
0	0	0	1	1	0	0	0	0	1	0	1	0	0	0	16	1	44
0	0	1	2	0	2	0	0	0	1	0	0	0	0	0	38	0	39
0	0	0	1	3	2	3	0	0	0	0	0	0	0	0	3	1	42
0	0	0	1	2	1	0	0	0	1	1	0	0	0	0	3	0	68
0	0	0	1	1	1	0	0	0	1	0	0	0	0	0	46	0	79
0	0	0	1	1	2	1	0	0	1	1	0	0	0	0	47	0	60
0	0	0	2	0	1	0	0	0	1	0	0	0	0	0	6	1	38
0	0	1	0	0	0	0	0	0	1	0	0	0	0	0	34	0	63
0	0	0	1	4	1	3	0	1	0	0	0	0	0	1	2	1	91
0	0	1	1	1	0	3	0	0	1	0	0	0	0	0	58	0	48
0	0	1	0	1	0	0	0	0	1	0	0	0	0	0	61	0	22
0	0	1	1	1	0	1	0	0	1	0	0	0	0	0	40	0	68
0	0	1	2	3	1	0	0	0	1	1	0	1	0	0	17	1	24
0	0	1	2	1	2	1	0	0	1	0	0	0	0	0	62	0	28
0	0	0	1	1	2	1	0	1	0	0	0	0	0	1	1	1	76
0	0	1	1	1	2	3	0	1	0	0	0	0	0	0	5	0	76
0	0	0	1	1	2	0	0	0	1	1	0	0	0	0	66	0	34
0	0	0	0	1	0	0	0	0	1	0	0	0	0	0	71	0	44
0	0	0	0	0	0	0	0	0	1	0	0	0	0	0	77	0	44
0	0	1	1	4	1	0	0	0	0	0	0	0	0	0	22	0	76
0	0	0	0	0	0	3	0	0	1	0	0	0	0	0	82	0	43
0	0	1	1	4	2	0	0	0	1	0	0	0	0	0	83	0	77
0	0	1	0	1	0	1	0	0	1	0	0	0	0	0	74	0	12
0	0	0	1	0	1	3	0	0	1	0	0	0	0	0	82	0	50
0	0	1	1	0	2	3	0	0	1	0	1	0	0	0	78	0	31
0	0	0	1	1	2	0	0	0	1	0	0	0	0	0	83	0	84
0	0	0	1	1	0	0	0	0	1	0	0	0	0	0	77	0	53
0	0	0	0	0	0	0	0	0	1	0	0	0	0	0	81	0	67
0	0	0	0	2	0	1	0	0	1	0	1	1	0	0	48	1	66
0	0	0	1	0	1	0	0	0	1	0	1	0	0	0	80	0	64
0	0	0	2	0	0	1	0	0	1	0	0	0	0	0	82	0	50
0	0	0	1	2	2	1	0	0	1	1	1	0	0	0	76	0	67
0	0	0	1	0	2	0	0	0	1	0	0	0	0	0	73	0	44
0	0	1	0	0	0	0	0	0	1	0	0	0	0	0	77	0	54
0	0	0	1	3	2	0	0	1	1	0	1	1	0	0	36	1	60
0	0	0	1	1	0	0	0	0	1	0	0	0	0	0	74	0	38
0	0	0	1	4	2	0	0	0	1	0	0	0	0	0	81	0	16
0	0	1	1	0	2	1	0	0	1	0	0	0	0	0	83	0	25
0	0	0	0	1	1	0	0	0	1	0	0	0	0	0	82	0	12
0	2	1	1	1	2	0	0	0	1	0	0	0	0	0	73	0	29
0	0	1	1	0	0	3	0	0	1	0	1	0	0	0	14	1	89
0	0	1	0	1	0	0	0	0	1	0	0	0	0	0	71	0	72
0	0	0	1	2	0	1	0	0	1	1	0	0	0	0	50	1	61
0	0	0	1	4	0	0	0	0	1	0	0	0	0	0	53	0	58
0	0	0	0	0	0	0	0	0	0	0	0	0	0	0	67	0	71
0	0	0	1	2	1	1	0	0	1	0	1	1	0	0	70	0	26
0	0	1	1	0	1	0	2	0	1	0	0	0	0	0	63	0	56
0	0	1	0	3	0	1	0	0	1	0	1	1	0	0	22	1	51
0	0	1	1	0	1	0	0	0	1	0	0	0	0	0	71	0	19
0	0	1	0	1	1	0	0	0	1	0	0	0	0	0	69	0	68
0	0	0	0	1	0	1	0	0	1	0	0	0	0	0	7	0	72
0	0	0	0	1	1	1	0	0	1	0	0	0	0	0	70	0	35
0	2	0	0	0	0	1	0	0	1	0	0	0	0	0	65	0	53
0	0	1	0	0	1	0	0	0	1	0	0	0	0	0	76	0	48
0	0	1	1	1	1	0	0	0	1	0	0	0	0	0	44	1	63
0	0	0	2	0	2	0	0	0	1	0	0	0	0	0	74	0	61
0	0	0	1	0	1	0	0	0	1	0	1	0	0	0	50	0	35
0	0	1	1	0	0	0	0	0	1	0	0	0	0	0	68	0	65
0	2	0	1	0	1	0	0	0	1	0	0	0	0	0	26	1	55
0	0	1	1	1	2	0	0	0	1	0	0	0	0	0	73	0	78
0	2	0	0	0	1	0	0	0	1	0	0	0	0	0	62	0	47
0	0	1	1	0	2	1	0	0	1	0	0	0	0	0	28	1	65
0	0	1	1	4	0	0	0	0	1	0	1	0	0	0	62	0	32
0	0	1	1	0	2	0	0	0	1	0	0	0	0	0	61	0	50
0	0	0	2	0	0	1	0	0	1	0	0	0	0	0	67	0	66
0	0	0	1	1	1	1	0	0	1	0	0	0	0	0	61	0	52
0	0	0	0	1	0	0	0	0	1	0	0	0	0	0	70	0	13
0	0	1	0	0	0	3	0	0	0	0	0	0	0	0	71	0	41
0	0	0	1	4	1	0	0	0	1	0	0	0	0	0	0	1	72
0	2	0	2	1	0	0	0	0	1	0	0	0	0	0	41	0	42
0	2	0	0	2	0	1	0	0	1	0	0	0	0	0	56	0	50
0	0	1	0	0	0	0	0	1	0	0	0	0	1	1	4	1	84
0	0	0	1	1	1	0	0	0	1	0	0	0	0	0	61	0	81
0	0	0	1	1	2	0	0	0	1	1	1	1	0	0	60	0	22
0	0	1	1	1	0	0	0	0	1	0	0	0	0	0	61	0	56
0	2	1	0	1	1	0	0	0	1	0	0	0	0	0	60	0	37
0	0	1	0	4	1	3	0	0	0	0	0	0	0	0	66	0	71
0	0	1	0	0	1	1	2	0	1	0	0	0	0	0	7	1	66
0	0	0	1	1	1	0	0	1	0	0	0	0	0	1	59	1	84
0	0	0	0	0	1	1	0	0	0	0	0	0	0	0	52	0	49
0	0	0	1	4	2	1	0	0	1	0	0	1	0	0	14	1	23
0	0	0	1	1	2	3	0	0	1	0	0	0	0	0	25	1	68
0	0	1	1	1	0	0	0	0	1	0	0	0	0	0	49	0	51
0	0	1	2	4	0	0	0	0	0	0	0	0	0	0	25	0	42
0	0	1	2	2	2	1	1	1	1	1	1	1	1	1	5	1	51
0	0	0	1	1	1	0	0	0	1	0	0	0	0	0	68	0	27
0	0	1	0	1	0	0	0	0	1	0	0	0	0	0	57	0	78
0	0	1	0	2	1	2	0	0	1	0	1	0	0	0	14	1	71
0	0	1	0	4	1	0	0	0	1	0	0	0	0	0	57	0	49
0	0	1	0	0	0	0	0	0	0	0	0	0	0	0	55	0	57
0	0	0	0	0	1	1	0	0	1	1	0	0	0	0	58	0	24
0	0	0	0	0	0	1	0	0	1	0	0	0	0	0	56	0	55
0	0	1	0	1	1	1	0	0	0	0	0	0	0	0	56	0	63
0	0	0	1	0	1	0	0	0	1	1	0	0	0	0	61	0	51
0	0	0	1	0	0	0	0	0	1	0	0	0	0	0	55	0	20
0	0	0	0	0	1	0	0	0	1	0	0	0	0	0	54	0	47
0	0	0	0	1	0	1	0	0	1	0	1	0	0	0	54	0	80
0	2	1	0	1	0	0	0	0	0	0	0	0	0	0	57	0	53
0	0	0	0	1	1	2	0	0	1	0	0	0	0	0	30	0	58
0	2	1	0	1	0	3	0	0	1	0	0	0	0	0	6	1	79
0	0	1	1	1	2	1	0	0	1	1	0	0	0	0	37	0	76
0	0	0	1	4	0	0	0	1	0	0	0	0	0	1	25	1	43
0	0	1	0	4	1	3	0	0	0	0	0	0	0	0	52	0	51
0	1	0	1	1	2	3	0	0	1	0	0	0	0	0	51	0	31
0	0	1	0	0	1	3	0	0	1	0	0	0	0	0	74	0	74
0	0	0	0	4	0	1	0	0	1	0	0	0	0	0	53	0	60
0	0	0	0	0	1	1	0	0	1	0	0	0	0	0	51	0	23
0	0	0	0	0	0	0	0	0	1	0	0	0	0	0	50	0	85
0	0	0	2	4	1	1	0	1	1	0	0	0	1	0	49	0	61
0	0	0	1	0	1	0	0	0	1	0	0	0	0	0	51	0	40
0	2	1	0	0	1	0	0	0	1	0	0	0	0	0	70	0	77
0	0	1	0	0	1	0	0	0	1	0	0	0	0	0	50	0	45
0	0	1	0	1	1	0	0	0	1	0	0	0	0	0	51	0	34
0	0	1	1	0	1	1	0	0	1	0	0	0	0	0	35	0	37
0	0	0	1	1	2	0	0	0	1	0	1	0	0	0	35	0	35
0	0	1	0	0	1	3	0	0	1	0	0	0	0	0	49	0	50
0	0	0	1	0	2	0	0	0	1	0	1	0	0	0	50	0	19
0	0	1	0	0	0	0	0	0	1	0	0	0	0	0	49	0	59
0	0	1	1	4	0	1	2	0	0	0	0	0	0	0	12	1	82
0	2	0	1	1	0	0	0	0	1	0	0	0	0	0	58	0	20
0	0	0	1	1	2	1	0	0	1	0	0	0	0	0	48	0	53
0	0	0	1	1	1	0	0	0	1	1	1	0	0	0	52	0	37
0	0	1	1	1	0	1	0	0	1	0	0	0	0	0	48	0	75
0	0	0	1	0	0	1	0	0	1	0	0	0	0	0	50	0	61
0	0	1	1	0	2	0	0	0	1	0	1	0	0	0	47	0	50
0	0	1	1	1	0	1	0	0	1	0	1	0	0	0	19	1	51
0	0	1	1	0	1	0	0	0	1	0	0	0	0	0	46	0	52
0	0	0	1	1	0	3	0	1	1	0	0	0	0	1	1	1	63
0	0	0	1	4	1	3	0	0	0	0	0	0	0	0	22	1	69
0	0	1	0	1	1	0	0	0	1	0	0	0	0	0	47	0	62
0	0	0	1	1	0	0	0	0	1	0	0	0	0	0	39	0	31
0	0	0	1	1	0	1	0	0	1	0	0	0	0	0	45	0	37
0	0	1	1	0	0	0	0	0	1	1	0	0	0	0	34	0	4
0	0	0	1	0	0	0	0	0	1	0	0	0	0	0	45	0	42
0	0	0	2	3	0	1	0	0	0	0	0	0	0	0	21	1	90
0	0	1	0	0	0	3	0	0	0	0	0	0	0	0	33	0	59
0	0	1	1	1	0	0	0	0	1	0	0	0	0	0	42	0	55
0	0	0	1	3	0	0	0	0	1	0	0	0	0	0	16	1	72
0	0	0	1	4	1	1	0	1	0	0	0	0	0	0	35	1	57
0	0	0	1	0	2	3	0	0	1	0	0	0	0	0	11	0	11
0	0	1	0	1	1	3	0	0	0	0	0	0	0	0	44	0	51
0	0	1	0	0	1	0	0	0	1	0	0	0	0	0	44	0	56
0	0	1	0	0	0	0	0	0	1	0	0	0	0	0	42	0	42
0	0	0	0	4	0	1	0	0	1	0	0	0	0	0	44	0	62
0	0	0	1	1	1	0	0	0	1	0	0	0	0	0	41	1	59
0	0	1	0	0	0	0	0	0	1	0	0	0	0	0	33	0	42
0	2	0	2	1	0	1	0	0	1	0	0	0	0	0	26	1	70
0	0	0	1	2	0	1	0	0	1	0	0	0	0	0	23	1	70
0	0	1	0	1	0	1	0	0	1	0	0	0	0	0	44	0	85
0	0	0	1	1	2	1	0	0	1	0	0	0	0	0	44	0	71
0	0	0	1	1	1	1	0	0	0	0	0	0	0	0	19	1	70
0	0	0	1	0	1	0	0	0	1	0	1	0	0	0	42	0	72
0	0	1	1	1	0	0	0	0	1	0	0	0	0	0	42	0	69
0	0	0	2	0	1	0	0	0	1	0	1	0	0	0	41	0	41
0	0	0	0	0	0	1	0	0	1	0	0	0	0	0	38	0	51
0	0	1	1	0	2	0	0	0	1	0	0	0	0	0	40	0	53
0	0	1	2	2	1	1	0	0	1	1	1	0	0	0	16	1	63
0	0	1	1	4	2	3	0	0	0	0	0	0	0	0	22	1	84
0	2	0	1	1	2	0	0	0	0	0	0	0	0	0	36	0	49
0	0	0	1	4	1	1	0	1	0	0	0	0	0	0	29	1	51
0	0	0	0	3	2	3	2	1	0	0	0	1	0	0	21	1	33
0	0	0	1	1	0	0	0	0	1	0	1	0	0	0	16	1	65
0	0	0	1	0	0	1	0	0	1	0	1	0	0	0	40	0	65
0	0	0	1	4	2	0	0	0	1	0	1	0	0	0	35	0	80
0	0	0	2	4	1	1	0	1	1	0	0	0	0	1	41	0	88
0	0	0	1	0	1	1	0	0	1	1	0	0	0	0	17	0	33
0	0	0	2	0	0	0	0	0	1	0	0	0	0	0	32	0	38
0	0	1	0	0	0	0	0	0	1	0	0	0	0	0	48	0	42
0	0	0	0	0	1	1	0	0	1	0	0	0	0	0	33	0	35
0	0	0	1	2	0	0	0	0	1	0	0	0	0	0	35	0	63
0	0	1	0	1	0	0	0	0	1	0	0	0	0	0	34	0	61
0	0	1	1	0	0	0	0	0	0	0	0	0	0	0	34	0	76
0	2	1	1	0	0	1	0	0	0	0	0	0	0	0	15	1	79
0	2	0	2	0	1	1	0	0	1	0	0	0	0	0	21	0	36
0	0	1	2	0	2	1	0	0	1	0	0	0	0	0	65	1	77
0	1	1	1	1	0	1	0	0	1	0	0	0	0	0	20	0	27
0	0	1	0	0	1	1	0	0	1	0	0	0	0	0	32	0	30
0	0	0	0	1	1	0	0	0	1	0	0	0	0	0	44	0	51
0	0	1	2	1	0	1	0	0	1	0	1	0	0	0	31	0	32
0	2	0	2	4	2	3	0	0	1	0	0	1	0	0	12	1	43
0	0	0	0	1	0	1	0	0	1	0	0	0	0	0	38	0	44
0	0	0	0	4	0	1	0	0	0	0	0	0	0	0	38	0	73
0	0	0	1	0	1	0	0	0	1	0	0	0	0	0	24	0	33
0	1	0	0	1	1	0	0	0	1	0	0	0	0	0	31	0	48
0	0	0	1	0	2	0	0	0	1	1	0	0	0	0	15	1	59
0	0	0	1	2	1	0	0	0	1	0	1	0	0	0	31	0	49
0	0	0	1	1	2	1	0	0	1	1	1	0	0	0	30	0	22
0	0	1	1	4	2	3	2	1	0	0	0	0	1	1	2	1	53
0	0	1	1	1	0	0	0	0	1	0	0	0	0	0	26	0	78
0	0	0	1	0	1	1	0	0	1	1	0	0	0	0	29	0	33
0	0	1	1	2	0	1	0	0	1	1	0	0	0	0	25	0	45
0	1	0	1	1	2	0	0	0	0	0	0	0	0	0	28	0	36
0	2	1	1	0	2	0	0	0	1	0	0	0	0	0	35	0	47
0	0	1	1	0	2	0	0	0	1	0	0	0	0	0	39	0	69
0	0	0	1	1	2	0	0	0	1	0	0	0	0	0	27	0	49
0	0	1	1	2	2	0	0	0	1	0	1	0	0	0	27	0	54
0	2	1	1	0	1	0	0	0	1	0	0	0	0	0	20	0	55
0	2	1	1	0	1	0	0	0	1	0	0	0	0	0	25	0	29
0	0	1	1	0	1	0	0	0	1	0	0	0	0	0	18	0	46
0	0	0	1	0	1	3	0	0	1	0	0	0	0	0	25	0	68
0	0	0	1	0	0	1	0	0	1	0	0	1	0	0	12	1	16
0	0	0	1	1	1	1	0	0	1	0	1	1	0	0	28	0	64
0	0	0	1	1	2	0	0	0	0	0	0	0	0	0	26	1	49
0	0	1	1	1	2	0	0	0	1	1	0	0	0	0	23	0	44
0	0	1	0	1	0	1	0	0	1	0	0	0	0	0	1	0	28
0	0	0	0	0	1	1	0	0	1	0	0	0	0	0	20	0	57
0	0	1	1	0	2	0	0	0	1	0	0	0	0	0	11	0	46
0	0	0	1	0	0	0	0	0	1	0	0	0	0	0	20	0	46
0	0	1	1	1	0	1	0	0	1	0	0	0	0	0	20	0	61
0	0	0	0	0	0	0	0	0	1	0	0	0	0	0	18	0	58
0	0	1	0	1	0	1	0	0	1	0	1	0	0	0	23	0	71
0	0	0	1	1	0	1	0	0	1	1	0	0	0	0	24	0	61
0	0	0	2	0	0	0	0	0	1	0	0	0	0	0	20	0	15
0	0	0	0	0	1	0	0	0	1	0	0	0	0	0	20	0	60
0	0	1	1	0	1	0	0	0	1	0	0	0	0	0	19	0	52
0	0	0	1	1	1	1	0	0	1	0	0	0	0	0	18	0	20
0	0	0	1	0	0	1	0	0	1	0	0	0	0	0	8	0	49
0	0	1	1	1	0	1	0	0	0	0	0	0	0	0	62	1	72
0	0	0	1	1	1	1	0	0	1	0	0	0	0	0	20	0	59
0	0	1	2	1	1	0	0	0	1	0	0	0	0	0	17	0	42
0	0	0	0	0	0	3	0	0	1	0	0	0	0	0	3	0	12
0	2	0	0	1	1	1	0	0	1	0	0	0	0	0	13	0	48
0	0	1	0	4	0	0	0	0	1	0	0	0	0	0	18	0	22
0	0	0	0	0	1	1	0	0	1	0	0	0	0	0	15	0	47
0	0	0	1	0	2	3	0	0	1	0	0	0	0	0	18	0	15
0	0	0	0	4	0	3	0	0	1	0	0	0	0	0	18	0	33
0	0	1	0	4	0	0	0	0	0	0	0	0	0	0	17	0	66
0	0	0	1	4	1	3	0	0	1	0	1	0	0	0	17	0	19
0	0	0	0	1	1	0	0	0	1	0	0	1	0	0	8	0	29
0	0	1	0	1	1	0	0	0	1	0	0	0	0	0	14	0	81
0	0	0	1	1	1	0	0	0	1	1	0	0	0	0	14	0	57
0	0	1	1	4	1	0	0	0	1	0	0	0	0	0	16	0	44
0	0	1	1	1	1	0	0	0	1	0	0	0	0	0	12	0	24
0	0	0	0	1	1	1	0	0	1	0	0	0	0	0	16	0	62
0	0	1	1	0	2	0	2	0	1	0	0	0	0	0	12	0	40
0	0	0	1	2	1	1	0	0	1	0	0	0	0	0	15	0	57
0	0	0	1	0	1	1	2	0	1	0	0	0	0	0	13	0	62
0	0	1	0	1	1	1	0	0	1	0	0	0	0	0	6	0	40
0	0	1	1	1	1	1	0	0	1	0	0	0	0	0	13	0	65
0	0	0	2	1	0	1	0	0	1	0	1	0	0	0	21	0	55
0	0	1	1	0	1	0	0	0	1	0	0	0	0	0	15	0	34
0	0	0	1	4	1	0	0	0	0	0	0	0	0	0	9	0	38
0	0	0	0	2	1	0	0	0	1	0	0	0	0	0	15	0	83
0	0	0	1	2	0	1	0	0	1	1	0	0	0	0	17	0	81
0	0	0	1	4	1	0	0	0	0	0	0	1	0	0	12	0	69
0	0	1	1	0	2	0	0	0	0	0	0	0	0	0	14	0	73
0	0	1	1	1	1	1	0	0	1	0	0	0	0	0	13	0	59
0	0	1	1	4	1	3	0	0	1	0	0	0	0	0	19	0	27
0	0	1	0	0	0	1	0	0	1	0	0	0	0	0	11	0	35
0	0	0	1	0	2	1	0	1	1	0	1	1	0	1	8	0	50
0	0	1	0	0	0	0	0	0	1	0	0	0	0	0	11	0	70
0	0	0	0	2	1	0	0	0	1	0	1	0	0	0	9	0	29
0	0	0	1	0	0	1	0	0	1	1	0	0	0	0	9	0	45
0	0	0	1	1	2	0	0	0	1	0	1	0	0	0	12	0	29
0	0	0	1	0	1	0	0	0	1	0	1	0	0	0	4	0	46
0	0	0	1	1	1	1	0	0	1	0	0	0	0	0	10	0	34
0	0	0	1	0	0	0	0	0	1	0	0	0	0	0	5	0	47
0	0	1	1	2	1	0	0	0	1	0	1	0	0	0	5	0	34
0	0	0	1	1	1	0	0	0	1	0	0	0	0	0	7	0	73
0	2	1	2	2	1	0	0	0	1	0	1	0	0	0	6	0	52
0	0	0	1	4	2	0	0	0	1	0	1	0	0	0	4	0	31
0	0	0	1	2	1	1	0	0	1	1	0	0	0	0	1	1	59
0	1	0	1	1	1	0	0	0	1	0	1	0	0	0	5	0	53
0	0	0	1	1	1	0	0	0	1	0	1	0	0	0	9	0	72
0	0	0	0	1	0	1	0	0	1	0	1	0	0	0	8	0	69
0	0	0	0	1	1	0	0	0	0	0	0	0	0	0	4	0	18
0	0	1	1	4	0	0	0	0	0	0	0	0	0	0	0	0	57
0	0	0	0	1	1	0	0	0	1	0	0	0	0	0	6	0	50
0	0	1	0	0	0	1	0	1	1	0	0	1	0	1	4	0	57
0	0	0	1	1	2	0	0	0	1	1	0	0	0	0	8	0	43
0	0	0	0	0	0	0	0	0	1	0	0	0	0	0	2	0	16
0	0	1	0	1	1	0	0	0	1	0	0	0	0	0	0	0	41
0	0	1	1	0	0	0	0	0	0	0	0	0	0	0	0	0	45
0	0	1	0	0	1	0	0	0	1	0	0	0	0	0	5	0	32
0	0	0	1	4	2	1	0	0	1	0	0	0	0	0	0	0	51
0	0	0	1	1	0	1	0	0	1	0	0	0	0	0	0	0	68
0	0	0	0	0	1	0	0	0	1	0	0	0	0	0	1	0	47
0	1	0	0	4	1	1	0	0	0	0	0	0	0	0	2	1	81
0	0	0	1	1	2	3	0	0	0	0	0	0	0	0	40	0	84
0	0	0	1	0	2	1	0	0	0	0	0	0	0	0	51	0	40
0	0	1	0	1	0	3	0	0	0	0	0	0	0	0	58	0	86
0	0	0	0	1	1	1	0	0	1	0	0	0	0	0	14	0	41
0	0	1	1	0	1	0	0	0	1	0	0	0	0	0	81	0	49
0	0	1	1	1	2	0	0	0	1	0	1	0	0	0	78	0	18
0	0	0	1	0	0	0	0	0	1	0	0	0	0	0	83	0	61
0	0	1	1	0	1	1	0	0	1	0	0	0	0	0	61	1	84
0	0	1	1	2	1	1	0	0	0	0	0	0	0	0	9	1	88
0	0	1	1	0	2	1	0	0	1	0	0	0	0	0	73	0	48
0	0	1	0	3	1	0	0	0	1	0	1	0	0	0	8	1	68
0	0	1	1	0	1	0	0	0	1	0	0	0	0	0	77	0	73
0	0	1	1	0	2	0	0	0	1	0	0	0	0	0	82	0	64
0	0	0	1	0	0	0	0	0	1	0	0	0	0	0	70	0	54
0	0	0	1	1	0	3	0	0	1	1	0	0	0	0	82	0	55
0	0	0	0	1	0	0	0	0	1	0	0	0	0	0	66	0	71
0	0	0	1	0	0	0	0	0	1	0	0	0	0	0	72	0	59
0	0	0	1	0	1	1	0	0	1	1	0	0	0	0	26	1	34
0	0	1	1	4	2	0	0	0	1	0	1	0	0	0	79	0	30
0	0	0	1	4	0	0	0	0	1	0	0	0	0	0	69	0	51
0	0	0	1	0	1	0	0	0	1	0	0	0	0	0	41	1	69
0	0	0	0	1	1	1	0	0	0	0	0	1	0	0	49	1	37
0	0	1	1	0	0	3	0	0	1	0	1	0	0	0	73	0	63
0	0	1	1	3	1	3	2	1	0	0	0	0	0	1	9	1	75
0	0	0	1	1	2	0	0	0	1	0	0	0	0	0	63	0	33
0	0	0	1	2	0	0	0	0	1	0	1	0	0	0	63	0	64
0	0	1	0	1	1	1	0	0	1	0	0	0	0	0	61	0	70
0	0	1	1	0	1	0	0	0	1	0	0	0	0	0	59	0	37
0	0	1	0	1	0	0	0	0	1	0	0	0	0	0	63	0	62
0	0	1	0	0	1	1	0	0	1	0	0	0	0	0	59	0	48
0	0	0	1	0	2	2	0	0	1	0	0	0	0	0	61	0	25
0	0	0	1	0	1	1	1	0	1	1	0	0	0	0	70	0	58
0	0	0	1	1	0	0	0	0	1	0	1	0	0	0	37	1	81
0	0	0	1	4	0	3	0	0	1	0	0	0	0	0	8	0	53
0	0	0	1	1	2	0	0	0	1	0	0	0	0	0	19	0	75
0	0	0	1	4	2	1	0	0	1	0	1	1	0	0	54	1	58
0	0	1	0	0	0	0	0	0	1	0	0	0	0	0	63	0	54
0	0	0	1	0	2	0	0	0	1	0	0	0	0	0	73	0	57
0	0	0	1	1	2	3	0	0	0	0	0	0	0	0	14	1	39
0	0	1	1	1	0	0	0	0	1	0	0	0	0	0	54	0	62
0	0	0	1	3	2	1	0	0	1	1	0	0	0	0	48	1	54
0	0	1	1	0	1	1	0	0	1	0	0	0	0	0	49	0	34
0	0	1	1	1	1	1	0	0	1	0	0	0	0	0	48	0	69
0	0	0	2	2	2	0	0	0	1	0	1	0	0	0	45	0	44
0	0	1	0	1	0	0	0	0	1	0	0	0	0	0	44	0	51
0	0	0	1	0	2	1	0	0	1	0	1	0	0	0	49	0	44
0	0	0	0	1	1	2	0	1	1	0	0	1	0	1	13	1	61
0	0	1	1	1	0	1	0	0	1	1	0	0	0	0	39	0	69
0	0	1	1	4	1	3	0	0	1	1	0	0	0	0	38	0	38
0	0	1	0	0	0	0	0	0	1	0	0	0	0	0	46	0	38
0	0	1	1	0	2	1	0	0	0	0	0	0	0	0	38	0	71
0	0	0	1	0	2	0	0	0	1	0	1	0	0	0	30	0	55
0	0	0	0	3	1	0	0	0	1	0	0	0	0	0	32	0	56
0	0	1	1	1	2	0	0	0	1	0	1	0	0	0	34	0	60
0	1	0	0	0	0	0	0	0	1	0	0	0	0	0	55	0	37
0	0	1	1	0	2	0	0	0	1	0	0	0	0	0	54	0	41
0	0	1	0	1	1	0	0	0	1	0	0	0	0	0	27	0	48
0	0	1	1	0	2	0	0	0	1	0	0	0	0	0	44	0	64
0	0	1	0	0	1	1	0	0	1	0	0	0	0	0	36	0	61
0	0	1	1	0	0	0	0	0	1	0	0	0	0	0	0	0	62
0	0	1	0	0	0	0	0	0	1	0	0	0	0	0	30	0	49
0	0	1	1	1	1	0	0	0	1	0	0	0	0	0	63	0	60
0	0	0	0	0	0	0	0	0	1	0	0	0	0	0	65	0	48
0	0	1	0	0	0	0	0	0	1	0	0	0	0	0	28	0	57
0	0	0	1	1	0	3	0	0	1	0	0	0	0	0	4	1	79
0	0	0	1	2	2	1	0	0	1	0	0	0	0	0	32	0	66
0	0	0	1	0	2	0	0	0	1	0	1	0	0	0	22	0	46
0	0	1	0	0	1	0	0	0	1	0	0	0	0	0	22	0	33
0	0	1	0	4	1	1	0	0	0	0	0	0	0	0	1	1	91
0	0	0	2	2	2	1	0	0	1	0	1	0	0	0	18	0	68
0	0	1	0	4	1	0	0	0	1	0	0	0	0	0	14	1	59
0	0	1	0	4	1	0	0	0	0	0	0	0	0	0	15	0	43
0	0	0	0	1	1	0	0	0	1	0	0	0	0	0	18	0	46
0	0	0	0	0	1	0	0	0	1	0	0	0	0	0	2	0	69
0	0	1	0	4	1	1	0	0	0	0	0	0	0	0	13	0	64
0	0	0	0	3	1	1	0	0	1	0	0	0	0	0	15	0	61
0	0	0	0	1	0	0	0	0	1	0	0	0	0	0	15	0	52
0	0	1	2	1	1	0	0	0	1	0	0	0	0	0	10	0	61
0	0	0	0	0	1	0	0	0	1	0	0	0	0	0	35	0	65
0	1	0	0	1	1	1	0	0	1	0	0	0	0	0	6	0	54
0	0	1	1	0	2	0	0	0	1	0	0	0	0	0	4	0	69
0	0	0	1	1	1	0	1	0	0	0	0	0	0	0	10	0	59
0	0	0	1	1	2	0	0	0	1	0	0	0	0	0	0	0	65
0	0	0	0	1	1	0	0	0	1	0	0	0	0	0	3	0	78
0	0	0	1	0	1	0	0	0	1	0	0	0	0	0	4	0	58
0	0	0	0	0	0	0	0	0	1	0	0	0	0	0	69	1	83
0	0	0	0	0	0	1	0	0	1	0	0	0	0	0	12	1	62
0	0	1	1	3	1	0	0	0	1	0	0	1	0	0	5	1	70
0	0	0	1	1	2	1	1	1	0	0	0	0	0	1	8	1	60
0	1	0	0	0	1	1	0	0	1	0	0	0	0	0	75	0	17
0	0	1	0	1	0	0	0	0	1	0	0	0	0	0	6	1	98
0	0	0	0	0	0	1	0	0	1	0	0	0	0	0	33	1	44
0	0	1	1	0	2	3	0	0	1	0	0	0	0	0	4	1	50
0	1	1	0	0	0	0	0	0	1	0	0	0	0	0	77	0	51
0	0	1	1	2	1	0	0	0	1	0	0	0	0	0	74	0	39
0	0	0	1	0	2	0	0	0	1	0	1	0	0	0	40	0	68
0	1	0	0	0	1	0	0	0	1	0	0	0	0	0	42	0	57
0	0	1	1	4	2	3	0	0	1	0	0	0	0	0	76	0	51
0	0	1	2	1	0	1	0	0	1	0	1	0	0	0	51	0	38
0	1	0	0	1	0	3	0	0	1	0	0	0	0	0	50	0	42
0	0	0	0	1	0	0	0	0	1	0	0	0	0	0	58	0	59
0	0	1	0	0	0	0	0	0	1	0	0	0	0	0	52	0	30
0	0	1	1	1	0	1	0	0	1	0	0	0	0	0	47	0	50
0	1	1	0	0	1	0	0	0	1	0	0	0	0	0	2	0	39
0	0	1	1	0	2	3	0	0	1	0	0	0	0	0	27	0	13
0	0	0	1	0	1	0	0	0	1	1	0	0	0	0	36	0	54
0	0	1	1	0	2	0	0	0	1	0	0	0	0	0	39	0	69
0	0	1	0	1	0	1	0	0	1	0	0	0	0	0	41	0	30
0	0	1	0	0	1	0	0	0	1	0	0	0	0	0	24	0	22
0	0	0	0	0	0	0	0	0	1	0	0	0	0	0	44	0	44
0	1	0	0	4	1	1	0	0	1	0	0	0	0	0	36	0	54
0	0	0	0	0	1	0	0	0	1	0	0	0	0	0	31	0	60
0	1	1	0	0	1	0	0	0	1	0	0	0	0	0	33	0	33
0	0	1	0	2	1	3	0	0	0	0	0	0	0	0	2	1	83
0	0	0	1	1	2	1	0	0	1	0	0	0	0	0	28	0	24
0	0	0	0	0	0	0	0	0	1	0	0	0	0	0	19	0	12
0	0	0	1	4	1	3	0	0	1	0	0	0	0	0	42	0	46
0	1	0	0	0	0	1	0	0	1	0	0	0	0	0	32	0	51
0	0	1	1	0	0	1	0	0	1	1	1	0	0	0	27	0	63
0	0	1	0	4	1	0	0	0	0	0	0	0	0	0	28	0	67
0	0	1	2	0	2	0	0	0	1	0	0	0	0	0	1	0	29
0	1	0	1	0	2	0	0	0	1	0	0	0	0	0	17	0	15
0	0	1	0	0	1	0	0	0	1	0	0	0	0	0	0	0	56
0	1	1	0	4	0	0	0	0	1	0	0	0	0	0	1	0	10
0	0	0	1	0	2	3	0	0	1	0	1	0	0	0	21	0	72
0	0	0	1	0	0	0	0	0	1	0	0	0	0	0	14	0	33
0	0	0	2	1	2	1	0	0	1	0	0	0	0	0	14	0	70
0	1	1	0	1	1	0	0	0	1	0	0	0	0	0	15	0	48
0	0	1	0	4	0	2	0	1	0	0	0	0	0	1	1	1	57
0	1	0	1	1	2	1	0	0	1	1	1	0	0	0	6	0	49
0	0	0	1	2	2	3	2	0	1	0	1	0	0	0	2	0	34
0	0	1	0	4	1	3	0	0	1	0	0	0	0	0	17	0	24
0	0	1	0	2	0	1	0	0	1	0	0	0	0	0	1	0	28
0	0	0	1	1	2	0	0	0	1	0	1	0	0	0	0	0	73
0	0	1	1	0	2	0	0	0	1	0	1	0	0	0	5	0	56
0	1	0	0	4	1	3	2	0	0	0	0	0	0	0	3	0	35
0	0	0	1	3	1	3	0	0	0	0	0	0	0	0	39	0	69
0	0	1	0	0	1	0	0	0	1	0	0	0	0	0	3	0	45
0	0	1	1	1	1	0	0	0	1	0	1	0	0	0	11	1	79
0	0	0	1	1	0	0	0	0	1	0	0	0	0	0	59	0	68
0	0	1	0	1	0	1	0	0	1	0	0	0	0	0	81	0	74
0	0	0	0	2	1	3	0	1	0	0	0	0	1	1	1	1	77
0	0	0	0	4	0	0	0	0	1	0	0	0	0	0	20	0	71
0	0	0	0	1	1	0	0	0	1	0	0	0	0	0	40	0	80
0	0	0	0	2	0	1	0	0	1	0	0	0	0	0	1	1	84
0	0	1	0	1	0	0	0	0	1	0	0	0	0	0	77	0	46
0	0	1	0	4	1	3	0	0	1	0	0	0	0	0	8	0	87
0	0	0	0	0	1	0	0	0	1	0	0	0	0	0	77	0	73
0	0	0	1	1	1	0	0	0	1	1	0	0	0	0	81	0	21
0	0	0	1	4	1	3	0	0	1	0	0	0	0	0	83	0	28
0	0	0	1	4	1	0	0	0	1	0	0	0	0	0	81	0	18
0	0	1	1	0	2	0	0	0	1	0	0	0	0	0	78	0	75
0	0	0	1	2	0	0	0	0	1	0	0	0	0	0	68	1	73
0	1	0	0	4	1	1	0	1	0	0	0	0	0	1	1	1	82
0	0	0	0	0	0	1	0	0	1	0	0	0	0	0	83	0	75
0	1	0	0	1	1	0	0	1	0	0	0	1	0	1	15	1	24
0	0	0	1	4	2	3	0	0	0	0	0	0	0	0	3	1	88
0	0	0	1	0	2	3	0	1	0	0	0	1	0	0	5	1	42
0	0	0	0	0	0	3	0	0	1	0	0	0	0	0	72	0	44
0	0	0	1	1	1	2	0	1	1	0	1	0	1	0	31	1	54
0	0	1	1	1	2	1	0	1	0	0	0	0	1	0	5	1	90
0	0	1	1	4	1	0	0	0	1	0	1	0	0	0	78	0	49
0	2	1	1	1	2	0	0	0	0	0	0	0	0	0	82	0	52
0	0	0	1	1	1	1	0	0	1	0	1	0	0	0	14	1	75
0	0	0	1	0	2	1	0	0	1	0	0	0	0	0	80	0	56
0	0	1	2	4	2	1	0	0	1	0	0	0	0	0	72	0	52
0	0	1	0	2	0	3	0	1	1	0	0	1	0	1	30	1	35
0	0	0	1	4	2	3	2	0	1	0	0	0	0	0	67	0	73
0	0	1	0	0	0	1	0	0	1	0	0	0	0	0	72	0	67
0	1	0	1	0	2	0	0	0	1	0	0	0	0	0	73	0	50
0	0	1	0	0	0	3	0	0	1	0	0	0	0	0	67	0	60
0	0	1	0	1	1	0	0	0	1	0	0	0	0	0	75	0	39
0	0	1	1	4	1	3	0	0	1	0	0	0	0	0	65	0	73
0	0	0	0	4	0	0	0	0	1	0	0	0	0	0	69	0	45
0	0	1	0	0	0	0	0	0	1	0	0	0	0	0	71	0	60
0	0	1	0	0	0	1	0	0	1	0	0	0	0	0	9	0	44
0	0	0	1	4	1	0	0	0	1	0	0	0	0	0	66	0	73
0	0	0	1	2	0	1	0	0	1	0	0	0	0	0	63	0	41
0	0	1	0	0	0	0	0	0	1	0	0	0	0	0	67	0	63
0	0	0	0	2	1	0	0	0	1	0	0	0	0	0	69	0	49
0	1	1	1	4	2	3	0	0	0	0	0	0	0	0	74	0	47
0	0	0	1	0	1	1	0	0	1	0	0	0	0	0	6	0	37
0	0	1	1	0	1	3	2	1	1	0	0	0	1	0	61	0	71
0	0	1	1	1	1	0	0	0	1	0	0	0	0	0	68	0	37
0	1	0	0	2	0	0	0	0	1	0	0	0	0	0	72	0	57
0	0	0	0	1	1	0	0	0	1	0	0	0	0	0	66	0	35
0	0	0	1	1	0	1	0	0	1	0	0	0	0	0	1	1	66
0	0	0	0	0	0	0	0	0	1	0	0	0	0	0	66	0	50
0	2	0	0	3	0	0	0	0	1	0	0	0	0	0	27	0	30
0	0	1	0	0	1	0	0	0	1	0	0	0	0	0	63	0	62
0	0	1	0	1	0	0	0	0	1	0	0	0	0	0	55	0	66
0	0	1	1	4	0	0	0	0	1	1	0	0	0	0	1	1	84
0	1	1	0	1	0	1	0	0	1	0	1	0	0	0	7	1	72
0	0	0	1	4	0	0	0	0	1	0	0	0	0	0	53	0	53
0	0	0	0	0	1	0	0	0	1	0	0	0	0	0	50	0	78
0	0	0	1	2	0	0	0	0	1	0	0	0	0	0	50	0	52
0	0	1	2	0	0	3	0	0	1	0	0	0	0	0	53	1	92
0	0	1	0	0	1	0	0	0	1	0	0	0	0	0	50	0	25
0	0	1	1	1	1	1	0	0	1	0	0	0	0	0	46	1	56
0	0	0	0	0	1	1	0	0	1	0	0	0	0	0	47	0	26
0	0	0	0	1	1	0	0	0	1	0	0	0	0	0	58	0	42
0	0	0	0	1	1	1	0	0	1	0	0	0	0	0	51	0	53
0	0	0	0	0	1	0	0	0	1	0	0	0	0	0	50	0	37
0	0	0	0	1	0	0	0	0	1	0	0	0	0	0	49	0	46
0	0	1	0	0	0	0	0	0	1	0	0	0	0	0	52	0	34
0	0	0	0	1	1	3	2	1	0	0	0	1	0	0	12	1	32
0	0	1	1	1	1	0	0	0	1	0	0	0	0	0	45	0	56
0	0	0	0	4	1	0	2	1	0	0	0	0	1	1	5	1	80
0	0	1	0	1	1	1	0	0	1	0	0	0	0	0	43	0	47
0	0	1	1	2	1	3	0	0	1	0	1	0	0	0	43	0	22
0	0	1	0	0	0	0	0	0	1	0	0	0	0	0	0	0	31
0	0	1	0	3	0	0	0	0	1	0	0	0	0	0	46	0	59
0	0	1	1	1	0	0	0	0	1	0	0	0	0	0	56	0	73
0	0	1	0	0	1	0	0	0	1	0	0	0	0	0	22	1	86
0	0	0	1	1	0	0	0	0	1	0	0	0	0	0	41	1	49
0	0	0	2	1	0	1	0	0	1	0	0	0	0	0	39	0	48
0	2	1	0	0	0	0	0	0	1	0	0	0	0	0	42	0	37
0	0	0	0	0	0	0	0	0	1	0	0	0	0	0	43	0	56
0	2	1	1	4	0	1	0	0	0	0	0	1	0	0	10	1	28
0	0	0	0	1	0	3	0	0	1	0	0	0	0	0	45	0	60
0	1	0	0	0	1	0	0	0	1	0	0	0	0	0	41	0	28
0	0	1	0	0	1	0	0	0	1	0	0	0	0	0	38	0	54
0	0	0	0	1	1	0	0	0	1	0	0	0	0	0	37	0	70
0	1	1	0	1	0	1	0	0	1	0	0	0	0	0	37	0	32
0	0	1	1	0	0	3	2	0	1	0	0	0	0	0	36	0	43
0	0	1	1	1	1	0	0	0	0	0	0	0	0	0	35	0	86
0	2	0	1	2	2	0	0	0	1	0	0	0	0	0	35	0	29
0	0	1	0	0	0	0	0	0	1	0	0	0	0	0	33	0	57
0	0	0	0	2	1	0	0	0	1	0	0	0	0	0	36	0	72
0	0	0	0	1	0	0	0	0	1	0	0	0	0	0	36	0	54
0	0	0	0	4	1	0	0	0	0	0	0	0	0	0	32	0	24
0	0	1	1	1	2	3	0	1	1	0	0	1	0	0	43	0	43
0	0	1	0	4	1	0	0	0	1	0	0	0	0	0	0	0	53
0	0	0	0	0	1	1	0	0	1	0	0	0	0	0	30	0	54
0	0	0	1	1	2	0	0	0	1	1	0	0	0	0	33	0	42
0	0	0	1	1	1	0	0	0	1	0	0	0	0	0	30	0	43
0	0	1	1	4	2	3	0	0	0	0	0	0	0	0	27	0	77
0	0	0	1	1	0	0	0	0	1	0	0	0	0	0	28	0	63
0	1	1	2	4	2	1	0	0	1	1	0	0	0	0	36	0	53
0	0	1	0	0	1	0	0	0	1	0	0	0	0	0	30	0	26
0	0	1	1	0	2	0	0	0	1	0	0	0	0	0	26	0	60
0	2	0	1	0	0	3	0	0	1	0	0	0	0	0	32	0	68
0	0	1	1	0	2	0	0	0	1	0	0	0	0	0	13	0	22
0	0	0	1	0	0	0	0	0	1	0	0	0	0	0	32	0	42
0	0	0	1	4	2	0	0	0	1	0	1	0	0	0	27	0	43
0	0	0	0	0	1	0	0	0	0	0	0	0	0	0	28	0	33
0	1	0	0	1	1	1	0	0	1	0	0	0	0	0	11	0	18
0	0	0	0	0	0	0	0	0	0	0	0	0	0	0	19	0	18
0	0	0	2	1	1	1	0	0	0	0	0	0	0	0	22	1	57
0	0	0	1	0	2	0	0	0	1	0	1	0	0	0	20	0	33
0	0	1	1	4	2	3	0	0	1	1	0	0	0	0	21	0	18
0	0	0	1	4	0	1	0	0	1	0	0	0	0	0	22	0	67
0	0	0	1	4	1	0	0	0	1	0	0	0	0	0	0	1	62
0	0	0	0	0	1	0	0	0	1	0	0	0	0	0	54	0	18
0	0	1	1	4	1	0	0	0	1	0	1	0	0	0	12	0	28
0	1	1	1	1	1	0	0	0	1	0	0	0	0	0	26	0	41
0	0	0	1	1	0	1	0	0	1	0	0	0	0	0	8	1	78
0	0	0	1	1	1	1	1	0	0	0	0	0	0	0	0	1	85
0	0	0	0	1	1	1	0	0	1	0	0	0	0	0	19	0	27
0	0	0	1	1	1	1	0	0	1	0	0	0	0	0	12	0	35
0	0	0	0	1	1	0	0	0	1	0	0	0	0	0	16	0	65
0	1	1	0	1	0	1	0	0	1	0	0	0	0	0	17	0	44
0	0	0	1	1	1	0	0	0	1	0	0	0	0	0	27	0	59
0	0	1	1	2	1	0	0	0	1	0	0	0	0	0	14	0	78
0	0	0	2	1	1	0	0	0	1	0	0	0	0	0	4	0	57
0	0	1	1	1	2	0	0	0	1	0	1	0	0	0	14	0	50
0	0	1	1	2	1	1	0	0	1	0	1	0	0	0	22	0	60
0	0	1	1	1	1	3	0	0	1	0	0	0	0	0	31	0	69
0	0	0	1	1	2	0	0	0	1	0	0	0	0	0	11	0	68
0	0	0	0	1	1	1	0	0	1	0	0	0	0	0	14	0	70
0	0	0	0	0	0	0	0	0	1	0	0	0	0	0	14	0	67
0	0	0	0	4	0	1	0	0	1	0	0	0	0	0	15	0	59
0	2	0	1	2	0	0	0	0	1	0	0	1	0	0	13	0	59
0	0	1	1	0	2	0	0	0	0	0	0	0	0	0	4	1	83
0	0	0	0	0	0	3	0	0	1	0	0	0	0	0	13	0	47
0	0	0	0	0	1	1	0	0	1	0	0	0	0	0	19	0	53
0	0	0	0	1	1	0	0	0	1	0	0	0	0	0	23	0	67
0	0	1	0	2	1	0	0	0	1	0	0	0	0	0	21	0	48
0	1	1	0	1	1	0	0	0	1	0	0	0	0	0	23	0	36
0	0	1	1	0	0	3	0	0	1	0	0	0	0	0	3	0	35
0	0	1	0	2	0	0	0	0	1	0	0	0	0	0	4	0	65
0	0	0	0	1	1	0	0	0	1	0	0	0	0	0	2	0	48
0	0	0	0	4	0	1	1	1	0	0	0	0	0	1	1	1	73
0	2	0	0	1	0	0	0	0	1	0	0	0	0	0	6	0	44
0	0	1	1	1	2	0	0	0	1	0	0	0	0	0	7	0	45
0	0	1	1	1	2	0	0	0	1	0	0	0	0	0	9	0	39
0	0	1	0	0	1	0	0	0	1	0	0	0	0	0	7	0	48
0	0	0	1	1	1	0	0	0	1	0	1	0	0	0	4	0	52
0	2	0	0	1	0	1	0	0	1	0	0	0	0	0	1	0	56
0	0	0	0	1	0	1	0	0	1	0	0	0	0	0	5	0	36
0	0	1	1	1	1	0	0	0	1	0	0	0	0	0	2	1	72
0	0	1	1	1	2	0	0	0	1	0	0	0	0	0	10	0	46
0	0	0	1	1	0	0	0	0	1	0	0	0	0	0	1	0	47
0	0	1	0	4	0	1	0	0	0	0	0	0	0	0	1	0	77
0	0	1	1	1	2	1	0	0	1	0	0	0	0	0	2	1	90
0	0	0	0	1	0	0	0	0	1	0	0	0	0	0	9	0	63
0	0	0	0	0	0	0	0	0	1	0	0	0	0	0	59	0	42
0	0	0	0	4	0	0	0	0	1	0	0	0	0	0	0	0	32
0	0	0	0	2	1	0	0	0	1	0	0	0	0	0	2	0	70
0	0	0	0	1	1	1	0	0	1	0	0	0	0	0	5	0	79
0	0	1	1	1	0	1	0	0	1	0	0	0	0	0	64	0	52
0	0	0	0	4	0	0	0	0	1	0	0	0	0	0	20	0	38
0	1	0	0	1	1	3	2	0	1	0	0	0	0	0	0	0	26
0	1	0	0	1	0	0	0	0	1	0	0	0	0	0	3	0	66
0	0	1	0	1	0	0	0	0	1	0	0	0	0	0	11	0	38
0	0	1	1	0	0	0	0	0	1	0	1	0	0	0	1	0	29
0	0	1	1	1	0	1	0	0	1	0	0	0	0	0	1	0	63
0	0	0	0	1	0	0	0	0	1	0	0	0	0	0	65	0	59
0	0	1	1	0	2	3	0	0	1	0	0	0	0	0	77	0	48
0	0	0	1	1	1	0	0	0	1	1	1	0	0	0	59	0	43
0	0	0	0	2	1	0	0	0	1	0	0	0	0	0	63	0	60
0	0	1	0	4	0	1	0	0	1	0	0	0	0	0	51	0	84
0	0	1	1	1	1	1	0	0	1	0	0	0	0	0	31	1	85
0	1	0	1	4	1	1	0	1	0	0	0	0	0	1	2	1	70
0	0	1	1	1	0	1	0	0	1	0	0	0	0	0	77	0	72
0	0	0	1	1	1	1	0	1	1	1	0	1	0	1	4	1	50
0	0	0	0	1	0	1	0	0	1	0	0	0	0	0	78	0	72
0	0	0	0	2	0	0	0	0	1	0	1	0	0	0	72	0	43
0	1	1	0	0	0	0	0	0	0	0	0	0	0	0	24	0	41
0	0	0	1	1	2	0	2	0	1	0	1	0	0	0	77	0	16
0	0	0	0	1	0	1	0	0	1	0	0	0	0	0	67	0	39
0	1	0	0	1	0	1	0	0	1	0	0	0	0	0	66	0	39
0	0	1	1	0	0	0	0	0	1	0	0	0	0	0	63	0	58
0	0	0	0	2	0	0	0	0	1	0	0	0	0	0	61	0	49
0	1	1	0	0	0	0	0	0	1	0	0	0	0	0	61	0	55
0	0	0	1	0	1	0	0	0	1	0	0	0	0	0	61	0	24
0	0	1	1	4	2	3	0	0	1	0	0	0	0	0	48	0	53
0	0	0	0	1	1	1	0	0	1	0	0	0	0	0	16	1	64
0	0	1	0	0	1	1	0	0	1	0	0	0	0	0	17	0	26
0	0	0	0	1	0	0	0	0	1	0	0	0	0	0	53	0	52
0	0	1	1	0	2	0	0	0	1	0	0	0	0	0	58	0	31
0	1	1	0	1	1	1	0	0	1	0	0	0	0	0	3	0	35
0	0	0	1	0	0	3	0	0	1	0	0	0	0	0	59	0	7
0	1	0	1	4	0	0	0	0	0	0	0	0	0	0	7	0	55
0	0	1	2	3	2	0	0	0	1	0	1	1	0	0	51	0	34
0	0	0	0	2	1	0	0	0	1	0	0	0	0	0	50	0	65
0	0	1	0	1	0	1	0	0	1	0	0	0	0	0	50	0	57
0	0	0	1	1	1	0	0	0	1	0	1	0	0	0	30	0	68
0	0	0	0	0	0	0	0	0	1	0	0	0	0	0	38	0	31
0	0	1	0	1	1	1	0	0	1	0	0	0	0	0	46	0	50
0	0	0	1	1	0	0	0	0	1	0	0	0	0	0	45	0	63
0	0	0	1	0	0	0	0	0	1	0	0	0	0	0	0	0	25
0	1	1	1	0	0	3	0	0	0	0	0	0	0	0	55	0	44
0	0	1	1	4	2	1	0	1	0	0	0	0	0	1	3	1	84
0	0	1	0	0	0	0	0	0	1	0	0	0	0	0	42	0	37
0	0	1	0	2	0	1	1	0	1	1	0	0	0	0	44	0	55
0	0	0	1	1	0	1	0	0	1	0	0	0	0	0	68	0	41
0	0	0	1	2	1	0	0	0	1	0	0	1	0	0	47	0	68
0	1	0	1	1	2	0	0	0	1	0	0	0	0	0	40	0	51
0	0	0	0	0	0	0	0	0	1	0	0	0	0	0	42	0	58
0	1	1	0	0	1	0	0	0	1	0	0	0	0	0	25	0	43
0	0	1	1	1	0	1	0	0	1	0	0	0	0	0	27	0	39
0	0	0	0	1	1	1	0	1	0	0	0	0	1	1	1	1	57
0	0	1	1	4	2	0	0	0	1	0	0	0	0	0	42	0	14
0	1	1	1	1	2	1	0	0	0	0	0	0	0	0	36	0	62
0	1	1	1	1	2	0	0	0	1	0	1	0	0	0	33	0	71
0	0	0	1	4	1	3	0	0	0	0	0	0	0	0	11	1	83
0	0	1	2	0	1	0	0	0	1	1	0	0	0	0	30	0	10
0	0	1	1	3	0	0	0	0	1	0	1	1	0	0	20	0	13
0	0	1	0	1	0	1	0	0	1	0	0	0	0	0	13	0	64
0	0	1	0	4	1	1	0	0	1	0	0	0	0	0	24	1	81
0	0	0	0	1	0	1	0	0	0	0	0	0	0	0	26	1	73
0	1	1	1	1	2	3	0	0	1	0	0	0	0	0	31	0	28
0	0	0	1	2	1	1	0	0	1	1	1	0	0	0	34	0	73
0	0	0	0	1	1	0	0	0	1	0	0	0	0	0	22	1	73
0	0	1	0	0	1	0	0	0	1	0	0	0	0	0	30	0	22
0	0	0	0	1	1	0	0	0	1	0	0	0	0	0	32	0	66
0	0	0	1	1	0	1	0	0	1	0	0	0	0	0	24	0	51
0	0	0	1	1	0	0	0	0	1	1	0	0	0	0	21	1	41
0	0	0	2	0	2	0	0	0	1	1	0	0	0	0	15	1	65
0	0	1	0	2	0	0	0	0	1	1	0	0	0	0	5	1	76
0	0	1	1	2	0	1	0	0	0	0	0	0	0	0	16	0	44
0	0	0	1	4	2	0	0	0	1	0	0	0	0	0	16	0	62
0	1	0	0	0	1	1	0	0	1	0	0	0	0	0	6	0	42
0	0	0	0	0	0	0	0	0	1	0	0	0	0	0	21	0	57
0	0	1	0	0	1	0	0	0	1	0	0	0	0	0	3	0	31
0	0	0	1	1	2	0	0	0	1	0	1	0	0	0	18	0	57
0	0	1	1	0	2	0	0	0	1	0	0	0	0	0	9	0	77
0	0	0	1	2	1	1	0	0	0	0	0	0	0	0	2	1	75
0	0	1	1	1	2	3	2	1	0	0	0	0	0	1	13	0	81
0	2	1	0	2	0	1	0	0	1	0	0	0	0	0	11	0	62
0	0	0	1	0	2	0	0	0	1	0	1	0	0	0	12	0	55
0	0	0	1	1	2	3	0	0	1	0	0	0	0	0	7	0	57
0	1	1	1	4	0	1	0	1	0	0	0	1	0	1	10	0	22
0	0	1	1	1	1	1	0	0	1	0	0	0	0	0	2	0	71
0	1	1	0	1	1	0	0	0	1	0	0	0	0	0	9	0	67
0	0	0	0	0	0	0	0	0	1	0	0	0	0	0	14	0	43
1	2	0	2	0	0	0	0	0	1	0	0	0	0	0	20	0	15
1	2	0	1	0	2	0	0	0	1	0	0	0	0	0	17	0	15
1	2	0	0	2	0	0	0	0	0	0	0	0	0	0	12	0	16
1	2	0	0	1	0	1	0	0	1	0	0	0	0	0	43	0	19
1	2	0	1	1	2	0	0	0	1	1	1	1	0	0	60	1	22
1	2	1	0	0	1	0	0	0	1	0	0	0	0	0	30	0	22
1	2	0	1	0	1	0	2	0	1	0	0	0	0	0	61	0	24
1	2	1	1	0	0	0	0	0	1	0	0	0	0	0	4	0	25
1	2	1	0	0	1	1	0	0	1	0	0	0	0	0	7	0	26
1	2	0	0	1	0	1	0	0	1	0	0	0	0	0	7	0	27
1	2	0	1	0	0	0	0	0	1	0	0	0	0	0	60	0	29
1	2	0	1	0	2	3	0	0	1	0	0	0	0	1	0	1	31
1	2	0	0	0	0	1	0	1	1	0	0	0	0	0	65	0	32
1	2	0	0	1	1	3	2	1	0	0	0	1	0	1	12	1	32
1	2	1	1	1	1	3	0	0	1	0	0	0	0	0	32	1	35
1	2	0	1	1	1	1	0	0	1	0	0	0	0	0	27	0	39
1	2	1	0	0	1	2	0	0	1	0	0	0	0	0	17	0	38
1	2	1	2	1	0	1	0	0	1	0	1	0	0	0	51	0	38
1	2	0	1	4	0	1	0	0	0	1	0	0	0	1	1	1	39
1	2	0	1	1	2	3	0	0	0	0	0	0	0	0	14	1	37
1	2	0	0	4	0	2	1	1	0	0	0	0	0	0	53	0	41
1	2	0	1	1	2	0	1	0	1	1	0	0	1	0	2	1	41
1	2	0	1	2	1	1	0	0	1	0	0	0	0	0	35	0	41
1	2	0	1	0	0	0	0	0	1	0	0	0	0	0	68	0	41
1	2	0	0	4	1	0	0	0	1	0	0	0	0	0	26	0	42
1	2	1	0	0	0	0	1	0	1	0	0	0	0	0	33	0	42
1	2	0	0	1	0	3	0	0	1	0	0	0	0	0	50	0	42
1	2	0	1	4	0	0	0	1	0	0	0	0	0	1	25	1	43
1	2	0	2	4	2	3	0	0	1	0	0	1	0	0	12	1	43
1	2	1	0	4	1	0	0	0	0	0	0	0	0	0	15	0	43
1	2	1	1	1	2	0	0	0	1	1	0	0	0	0	23	0	44
1	2	0	1	0	2	1	0	0	1	0	1	0	0	0	49	0	44
1	2	0	0	0	0	1	0	0	1	0	0	0	0	0	33	1	46
1	2	1	0	0	0	1	0	0	1	0	0	0	0	0	9	0	44
1	2	0	1	0	0	0	0	0	1	0	0	0	0	0	18	0	45
1	2	0	1	0	0	0	0	0	1	0	0	0	0	0	57	1	46
1	2	1	1	1	2	2	2	0	1	0	0	0	0	0	10	1	46
1	2	1	0	2	1	1	0	0	1	0	0	0	0	0	45	0	48
1	2	1	0	2	1	1	0	0	1	0	0	0	0	0	1	1	48
1	2	0	0	1	0	0	0	0	1	0	0	0	0	0	16	0	48
1	2	1	1	0	1	0	0	0	1	0	0	0	0	0	26	0	49
1	2	0	1	0	2	0	0	0	0	0	0	0	0	0	21	0	49
1	2	0	0	0	1	1	0	0	0	0	0	0	0	0	52	0	49
1	2	0	0	0	0	0	0	0	1	0	0	0	0	0	34	0	50
1	2	1	0	0	1	3	0	0	1	0	0	0	0	0	81	0	44
1	2	0	2	0	0	1	0	0	1	0	0	0	0	0	82	0	50
1	2	1	1	0	2	0	0	0	1	0	0	0	0	0	61	0	57
1	2	0	0	0	0	0	0	0	1	0	0	0	0	0	66	0	52
1	2	1	2	2	2	1	1	1	1	1	1	1	1	1	5	1	51
1	2	1	0	1	1	3	0	0	0	0	0	0	0	0	44	0	51
1	2	0	1	1	2	0	0	0	1	0	0	0	0	0	40	0	51
1	2	1	1	0	1	0	0	0	1	0	0	0	0	0	46	0	52
1	2	1	1	1	2	0	0	0	0	0	0	0	0	0	82	0	52
1	2	1	1	1	0	1	0	0	1	0	0	0	0	0	64	0	52
1	2	1	0	1	0	0	0	0	0	0	0	0	0	0	57	0	53
1	2	1	1	4	2	3	0	0	1	0	0	0	0	0	48	0	53
1	2	0	1	1	1	1	0	1	1	0	0	0	0	0	30	0	54
1	2	0	1	0	1	0	0	0	1	0	0	0	0	0	10	0	54
1	2	0	0	2	1	1	0	0	1	0	0	0	0	0	14	1	56
1	2	0	1	0	2	0	0	0	1	0	0	0	0	0	80	0	56
1	2	0	2	3	0	3	0	0	0	0	0	1	0	0	4	0	57
1	2	1	0	0	0	2	0	1	1	0	0	1	0	1	4	0	57
1	2	1	1	1	1	1	1	0	1	0	0	0	0	0	7	0	58
1	2	0	1	0	1	1	1	0	1	1	0	0	0	0	70	0	58
1	2	0	1	0	2	0	0	0	1	0	0	0	0	0	73	0	59
1	2	0	1	1	1	0	0	0	1	0	0	0	0	0	39	0	59
1	2	0	1	2	1	1	0	0	1	1	0	0	0	0	1	1	59
1	2	0	1	1	1	0	1	0	0	0	0	0	0	0	10	0	59
1	2	0	1	2	0	1	0	0	1	0	1	0	0	0	46	0	60
1	2	1	1	2	2	0	0	0	1	0	0	0	0	0	2	0	60
1	2	0	1	1	2	1	0	0	1	1	0	0	0	0	47	0	60
1	2	0	0	4	0	1	0	0	1	0	0	0	0	0	53	0	60
1	2	1	1	1	1	3	0	0	1	0	0	0	0	0	63	0	60
1	2	0	1	1	0	0	1	0	1	0	0	0	0	0	19	0	61
1	2	1	0	0	1	1	0	0	1	0	0	0	0	0	36	0	61
1	2	0	1	1	0	1	0	0	1	0	0	0	0	0	69	0	62
1	2	0	0	1	0	1	0	0	1	0	0	0	0	0	49	0	63
1	2	1	0	0	0	0	0	0	1	0	0	0	0	0	66	0	62
1	2	1	1	1	2	1	0	0	1	0	0	1	1	0	51	1	61
1	2	0	2	0	0	3	2	0	0	0	0	0	0	0	5	0	62
1	2	1	0	0	1	0	0	0	1	0	0	0	0	0	29	0	63
1	2	0	0	1	0	0	0	0	1	0	0	0	0	0	9	0	63
1	2	0	1	2	2	0	0	0	1	1	1	0	0	0	7	0	65
1	2	0	1	0	0	1	0	0	1	0	1	0	0	0	40	0	65
1	2	0	0	0	1	0	0	0	1	0	0	0	0	0	35	0	65
1	2	1	0	4	0	0	0	0	1	0	0	0	0	0	44	0	66
1	2	1	1	1	0	0	0	0	1	0	0	0	0	0	27	0	66
1	2	1	1	2	2	0	0	0	1	0	1	0	0	0	7	0	67
1	2	0	0	1	1	1	0	1	1	0	0	0	0	1	6	1	67
1	2	0	2	1	2	1	0	0	1	0	0	0	0	0	4	0	68
1	2	0	1	0	0	3	0	0	1	0	0	0	0	0	32	0	68
1	2	0	1	1	2	0	0	0	1	0	0	0	0	0	11	0	68
1	2	0	1	0	1	0	0	0	1	0	0	0	0	0	41	1	69
1	2	1	1	1	1	3	0	0	1	0	0	0	0	0	31	0	69
1	2	0	1	4	1	1	0	1	0	0	0	0	0	1	2	1	28
1	2	0	1	0	0	1	1	0	1	0	0	0	0	0	81	0	72
1	2	0	1	1	2	1	0	1	0	0	0	0	0	1	1	0	49
1	2	0	0	2	1	3	0	1	0	0	0	0	1	1	1	1	77
1	2	1	1	1	2	0	0	0	1	0	0	0	0	0	73	0	78
1	2	0	0	1	1	0	0	0	1	0	0	0	0	0	40	0	80
1	2	0	1	0	0	1	0	0	1	0	0	0	0	0	56	0	26
1	2	1	1	0	1	1	0	0	1	0	0	0	0	0	61	1	48
1	2	1	1	1	1	0	0	0	0	0	0	0	0	0	35	0	38
1	2	0	0	2	1	1	0	0	1	0	0	0	1	0	12	1	62
